# Supplementary material for: Duganella hordei sp. nov., Duganella caerulea sp. nov., and Duganella rhizosphaerae sp. nov., isolated from barley rhizosphere
Source: Antonie Van Leeuwenhoek. 2025 Sep 1;118(10):146. doi: 10.1007/s10482-025-02160-2 (PMC12401772; doi:10.1007/s10482-025-02160-2)
Supplement: Supplementary file 2 — Supplementary file2 (XLSX 174 KB) [file 10482_2025_2160_MOESM2_ESM.xlsx]

## Sheet: Sheet1
Supplementary information Antonie van Leeuwenhoek Duganella hordei sp. nov., Duganella caerulea sp. nov., and Duganella rhizosphaerae sp. nov., isolated from barley rhizosphere Katsumoto Kishiro1, Nurettin Sahin2, Daisuke Saisho1, Naoki Yamaji1, Jun Yamashita1, Yuki Monden3, Tomoyuki Nakagawa4, Keiichi Mochida5,6, Akio Tani1 1 Institute of Plant Science and Resources, Okayama University, Kurashik…

## Sheet: Table S1
Table S1 Identification of bacterial isolates from barley based on 16S rRNA gene sequencing
Strains	Variety	Part	Top-hit type strain	Similarity %	Accession number
R72	Haruna Nijo	Leaf	Cytobacillus oceanisediminis H2T	98.92	LC807666
R73	Haruna Nijo	Leaf	Cytobacillus oceanisediminis H2T	98.92	LC807667
R102	Hayakiso 2	Leaf	Janibacter melonis CM2104T	99.38	LC807687
R74-2	Haruna Nijo	Leaf	Methylobacterium oryzae CBMB20T	99.15	LC807669
R44	Hayakiso 2	Leaf	Nocardia tengchongensis CFH S0057T	99.1	LC807642
R66	Hayakiso 2	Leaf	Paenibacillus xylanivorans A59T	99.32	LC807663
R14-1	Haruna Nijo	Leaf	Priestia megaterium NBRC 15308T	99.86	LC807604
R14-3	Haruna Nijo	Leaf	Priestia megaterium NBRC 15308T	100	LC807605
R38	Hayakiso 2	Leaf	Priestia megaterium NBRC 15308T	100	LC807638
R74-1	Haruna Nijo	Leaf	Pseudomonas cyclaminis MAFF 301449T	99.72	LC807668
R67	Hayakiso 2	Leaf	Rhodococcus fascians LMG 3623T	99.86	LC807664
R77	Hayakiso 2	Leaf	Rhodococcus fascians LMG 3623T	99.93	LC807672
R42	Hayakiso 2	Leaf	Staphylococcus caprae ATCC 35538T	99.93	LC807641
R103	Haruna Nijo	Leaf	Staphylococcus epidermidis NCTC 11047T	99.93	LC807688
R39-1	Hayakiso 2	Leaf	Staphylococcus epidermidis NCTC 11047T	99.93	LC807639
R39-2	Hayakiso 2	Leaf	Staphylococcus epidermidis NCTC 11047T	99.93	LC807640
R15	Haruna Nijo	Leaf	Staphylococcus hominis subsp. hominis DSM 20328T	99.52	LC807606
R17-1	Haruna Nijo	Leaf	Staphylococcus warneri ATCC 27836T	99.93	LC807607
R17-2	Haruna Nijo	Leaf	Staphylococcus warneri ATCC 27836T	99.93	LC807608
R18	Haruna Nijo	Leaf	Staphylococcus warneri ATCC 27836T	99.86	LC807609
R79	Haruna Nijo	Stem	Bacillus mobilis 0711P9-1T	99.93	LC807673
R12	Haruna Nijo	Stem	Curtobacterium luteum DSM 20542T	99.93	LC807602
R59-2	Haruna Nijo	Stem	Duganella violaceipulchra HSC-15S17T	99.52	LC807658
R13	Haruna Nijo	Stem	Paenarthrobacter aromaticivorans MMS21-TAE1-1T	99.65	LC807603
R94	Haruna Nijo	Stem	Pseudarthrobacter defluvii 4C1-aT	99.31	LC807685
R60-1	Haruna Nijo	Stem	Pseudarthrobacter defluvii 4C1-aT	99.38	LC807659
R29	Hayakiso 2	Stem	Pseudomonas coleopterorum Esc2AmT	99.58	LC807626
R45	Haruna Nijo	Stem	Pseudomonas paraglycinae BML-PP023T	100	LC807643
R28	Hayakiso 2	Stem	Pseudomonas viridiflava DSM 6694T	99.79	LC807625
R11	Haruna Nijo	Stem	Staphylococcus epidermidis NCTC 11047T	99.66	LC807601
R31	Hayakiso 2	Stem	Staphylococcus epidermidis NCTC 11047T	100	LC807627
R33-1	Hayakiso 2	Stem	Staphylococcus epidermidis NCTC 11047T	99.93	LC807630
R33-2	Hayakiso 2	Stem	Staphylococcus epidermidis NCTC 11047T	99.93	LC807631
R36-1	Hayakiso 2	Stem	Staphylococcus epidermidis NCTC 11047T	99.93	LC807635
R10-1	Haruna Nijo	Stem	Staphylococcus warneri ATCC 27836T	100	LC807599
R10-2	Haruna Nijo	Stem	Staphylococcus warneri ATCC 27836T	99.45	LC807600
R32-1	Hayakiso 2	Stem	Staphylococcus warneri ATCC 27836T	99.93	LC807628
R32-2	Hayakiso 2	Stem	Staphylococcus warneri ATCC 27836T	99.86	LC807629
R35-1	Hayakiso 2	Stem	Staphylococcus warneri ATCC 27836T	99.93	LC807633
R35-2	Hayakiso 2	Stem	Staphylococcus warneri ATCC 27836T	99.86	LC807634
R37-2	Hayakiso 2	Stem	Staphylococcus warneri ATCC 27836T	99.93	LC807637
R34	Hayakiso 2	Stem	Staphylococcus warneri ATCC 27836T	99.73	LC807632
R37-1	Hayakiso 2	Stem	Staphylococcus warneri ATCC 27836T	99.93	LC807636
R59-1	Haruna Nijo	Stem	Staphylococcus warneri ATCC 27836T	100	LC807657
R61	Haruna Nijo	Stem	Streptacidiphilus carbonis DSM 41754T	99.03	LC807660
R2	Hayakiso 2	Root	Arthrobacter nitrophenolicus SJConT	99.1	LC807591
R46	Haruna Nijo	Root	Bacillus paramobilis BML-BC017T	100	LC807644
R51	Hayakiso 2	Root	Bacillus paramobilis BML-BC017T	100	LC807647
R49	Hayakiso 2	Root	Bacillus toyonensis BCT-7112T	100	LC807646
R8	Haruna Nijo	Root	Chryseobacterium shigense DSM 17126T	99.51	LC807596
R24	Hayakiso 2	Root	Chryseobacterium shigense DSM 17126T	99.44	LC807618
R1	Haruna Nijo	Root	Duganella violaceipulchra HSC-15S17 T	99.1	LC807588
R53-1	Haruna Nijo	Root	Duganella violaceipulchra HSC-15S17T	98.97	LC807650
R54-1-2-1	Haruna Nijo	Root	Duganella violaceipulchra HSC-15S17T	99.52	LC807652
R64	Hayakiso 2	Root	Duganella violaceipulchra HSC-15S17T	99.86	LC807590
R52-1	Haruna Nijo	Root	Duganella vulcania FT81WT	99.52	LC807648
R55	Haruna Nijo	Root	Duganella vulcania FT81WT	99.31	LC807655
R56	Haruna Nijo	Root	Duganella vulcania FT81WT	99.52	LC807656
R81-1	Haruna Nijo	Root	Duganella vulcania FT81WT	99.52	LC807674
R83	Haruna Nijo	Root	Duganella vulcania FT81WT	99.52	LC807676
R84	Hayakiso 2	Root	Duganella vulcania FT81WT	99.72	LC807677
R86-1	Haruna Nijo	Root	Duganella vulcania FT81WT	99.52	LC807678
R57	Haruna Nijo	Root	Duganella vulcania FT81WT	99.45	LC807589
R63	Hayakiso 2	Root	Duganella vulcania FT81WT	99.52	LC807662
R104	Haruna Nijo	Root	Dyella koreensis BB4T	100	LC807689
R26-1	Hayakiso 2	Root	Dyella koreensis BB4T	99.79	LC807622
R26-2	Hayakiso 2	Root	Dyella koreensis BB4T	99.93	LC807623
R27	Hayakiso 2	Root	Dyella koreensis BB4T	99.86	LC807624
R91	Haruna Nijo	Root	Flavobacterium johnsoniae subsp. aurantiacum DSM 6792T	99.58	LC807682
R92-1	Haruna Nijo	Root	Flavobacterium johnsoniae subsp. aurantiacum DSM 6792T	99.37	LC807683
R92-2	Haruna Nijo	Root	Flavobacterium johnsoniae subsp. aurantiacum DSM 6792T	99.58	LC807684
R97	Hayakiso 2	Root	Flavobacterium johnsoniae subsp. aurantiacum DSM 6792T	98.4	LC807686
R54-2	Haruna Nijo	Root	Herbaspirillum hiltneri N3T	99.93	LC807654
R90	Haruna Nijo	Root	Herbaspirillum hiltneri N3T	99.86	LC807681
R54-1-2-2	Haruna Nijo	Root	Herbaspirillum hiltneri N3T	99.72	LC807653
R106	Hayakiso 2	Root	Mycobacterium aubagnense CIP 108543T	98.96	LC807690
R9-2	Haruna Nijo	Root	Paenarthrobacter aromaticivorans MMS21-TAE1-1T	99.72	LC807597
R9-3	Haruna Nijo	Root	Paenarthrobacter aromaticivorans MMS21-TAE1-1T	99.72	LC807598
R76-1	Hayakiso 2	Root	Paenibacillus pabuli NBRC 13638T	99.32	LC807671
R81-2	Haruna Nijo	Root	Pandoraea cepalis LMG 31106T	99.93	LC807675
R86-2	Haruna Nijo	Root	Pandoraea cepalis LMG 31106T	99.79	LC807679
R21-1	Hayakiso 2	Root	Priestia aryabhattai B8W22T	100	LC807614
R19-1	Hayakiso 2	Root	Priestia aryabhattai B8W22T	100	LC807610
R19-2	Hayakiso 2	Root	Priestia megaterium NBRC 15308T	99.86	LC807611
R21-3	Hayakiso 2	Root	Priestia megaterium NBRC 15308T	99.93	LC807615
R25-1	Hayakiso 2	Root	Priestia megaterium NBRC 15308T	100	LC807619
R25-2	Hayakiso 2	Root	Priestia megaterium NBRC 15308T	100	LC807620
R25-3	Hayakiso 2	Root	Priestia megaterium NBRC 15308T	99.93	LC807621
R5-2	Haruna Nijo	Root	Priestia megaterium NBRC 15308T	100	LC807592
R5-3	Haruna Nijo	Root	Priestia megaterium NBRC 15308T	100	LC807593
R19-3	Hayakiso 2	Root	Priestia megaterium NBRC 15308T	99.93	LC807612
R23	Hayakiso 2	Root	Pseudarthrobacter chlorophenolicus A6T	98.82	LC807617
R22	Hayakiso 2	Root	Pseudarthrobacter defluvii 4C1-aT	99.31	LC807616
R70	Haruna Nijo	Root	Pseudomonas cyclaminis MAFF 301449T	99.72	LC807665
R48	Hayakiso 2	Root	Pseudomonas farris SWRI79T	99.66	LC807645
R75	Hayakiso 2	Root	Pseudomonas farris SWRI79T	99.66	LC807670
R7	Haruna Nijo	Root	Pseudomonas petroselini MAFF 311094T	99.73	LC807595
R20	Hayakiso 2	Root	Pseudomonas rhodesiae CIP 104664T	99.25	LC807613
R6	Haruna Nijo	Root	Pseudomonas rhodesiae CIP 104664T	99.38	LC807594
R53-2	Haruna Nijo	Root	Rugamonas rubra ATCC 43154T	98.97	LC807651
R87	Haruna Nijo	Root	Staphylococcus hominis subsp. hominis DSM 20328T	99.8	LC807680
R62	Hayakiso 2	Root	Terrabacter aerolatus 5516J-36T	99.07	LC807661
R52-2	Haruna Nijo	Root	Williamsia muralis DSM 44343T	100	LC807649
Bacterial strains were isolated from the leaf, stem, and root of barley plants. Identification was conducted by comparing 16S rRNA gene sequences to reference strains in the EZBioCloud database.
The closest type strains and their sequence similarity % are listed.

## Sheet: Tabe S2
Table S2 16S rRNA gene sequence similarity among R1T, R57T, R64T, and their relatives
Accession No.	Strains	Pseudoduganella lurida CGMCC 1.10822T	Pseudoduganella plicata KCTC 12344T	Pseudoduganella buxea CGMCC 1.15931T	Duganella violaceinigra YIM 31327T	Pseudoduganella guangdongensis DS3T	Massilia eburnea JCM 31587T	Duganella rivi FT55WT	Duganella danionis E3/2T	Duganella qianjiadongensis CY13WT	Duganella fentianensis FT93WT	Duganella radicis Sac-41T	Duganella aquatilis FT26WT	Duganella alba FT9WT	Pseudoduganella violacea CECT 8897T	Pseudoduganella dura DSM 17513T	Pseudoduganella umbonata DSM 26121T	Pseudoduganella lutea DSM 17373T	Pseudoduganella albidiflava DSM 17472T	Pseudoduganella flava DSM 26639T	Massilia endophytica DM-R-R2A-13T	Pseudoduganella armeniaca ZMN-3T	Pseudoduganella namucuonensis CGMCC 1.11014T	Massilia horti ONC3T	Janthinobacterium fluminis hw3T	Janthinobacterium tructae' SNU WT3T	Janthinobacterium svalbardensis' JA-1T	Janthinobacterium rivuli FT68WT	Janthinobacterium lividum DSMZ 1522T	Janthinobacterium kumbetense' GKT	Janthinobacterium aquaticum FT58WT	Janthinobacterium violaceinigrum FT13WT	Janthinobacterium agaricidamnosum W1r3T	Janthinobacterium psychrotolerans' S3-2T	Duganella margarita FT109WT	Duganella vulcania FT81WT	Duganella sp. R57T	Duganella phyllosphaerae CCM 7824T	Duganella zoogloeoides IAM 12670T	Duganella sp. R1T	Massilia rubra ATCC 43154T	Rugamonas violacea P5900T	Duganella aquatica' FT103WT	Duganella aquatica' FT29WT	Duganella aceris' SAP-35T	Duganella sp. R64T	Duganella violaceipulchra HSC–15S17T	Pseudoduganella rivuli FT92WT	Pseudoduganella ginsengisoli KCTC 42409T
HQ839786	Pseudoduganella lurida CGMCC 1.10822T	100	97.27	97.66	96.24	96.68	96.47	97.29	96.27	96.41	96.47	96.86	96.68	96.75	95.77	97.12	96.58	96.17	96	95.52	96.45	96.16	96.59	96.33	96.76	95.92	95.85	95.71	95.98	95.47	96.19	96.12	96.04	96.15	95.24	95.71	95.79	95.66	95.52	95.72	95.68	95.62	95.92	96.18	95.33	95.51	95.75	96.13	95.32
MT758059	Pseudoduganella plicata KCTC 12344T	97.27	100	98.82	96.38	96.6	96.53	96.9	97.19	97.04	96.82	96.97	97.71	97.34	97.19	97.71	96.82	97.19	97.19	96.01	96.38	97.41	97.11	96.25	97.03	96.36	96.44	96.44	96.51	96.07	96.44	96.44	96.36	96.59	96.96	97.03	97.03	96	96.44	96.74	96.37	96.07	96.51	96.51	96.74	96.14	96.29	96.3	95.78
KX944690	Pseudoduganella buxea CGMCC 1.15931T	97.66	98.82	100	97.12	96.56	97.09	97.25	97.77	97.8	97.52	97	97.59	96.9	96.54	97.56	96.87	97.28	97.34	96.01	96.69	98.15	96.96	96.53	96.96	96.54	96.49	96.41	96.75	96.22	96.48	96.48	96.68	96.82	96.48	97.1	96.96	96.47	96.48	96.62	96.23	96.31	96.41	96.47	96.81	96.34	96.48	96.41	95.72
AY376163	Duganella violaceinigra YIM 31327T	96.24	96.38	97.12	100	98.47	98.87	97.7	97.7	97.49	97.49	96.99	97.22	96.45	96.77	96.82	97.32	97.29	97.34	97.01	96.52	96.79	96.51	96.71	96.35	95.63	95.61	95.53	95.88	95.22	95.6	95.74	95.81	96.09	96.58	97.42	97.18	96.54	96.48	96.97	96.37	96.69	96.58	96.57	97.13	96.48	96.65	97	96.14
MK968434	Pseudoduganella guangdongensis DS3T	96.68	96.6	96.56	98.47	100	99.03	97.99	97.37	97.26	97.39	96.72	97.46	96.65	95.62	96.97	97.48	97.32	97.56	97.16	97	96.44	96.7	96.52	96.29	95.44	95.35	95.44	95.41	94.81	95.7	95.77	95.56	95.64	96.51	97.05	96.96	95.73	95.93	96.55	96.01	96.15	96.38	96.43	96.57	95.93	96.11	96.98	96.25
KU321297	Massilia eburnea JCM 31587T	96.47	96.53	97.09	98.87	99.03	100	97.85	97.97	97.78	97.92	97.14	97.23	96.75	96.05	97.27	98	97.97	98.15	97.72	97.09	97.01	96.67	96.6	96.39	95.69	95.63	95.56	95.76	95.23	95.76	95.9	95.69	95.97	96.25	97.36	97.08	96.54	96.32	96.67	96.36	96.44	96.39	96.45	96.94	96.32	96.46	97.23	96.81
MN865823	Duganella rivi FT55WT	97.29	96.9	97.25	97.7	97.99	97.85	100	98.34	98.26	98.53	97.64	98.26	97.59	95.98	96.82	97.27	96.98	97.34	96.44	96.59	96.8	96.64	96.73	96.97	96.27	96.21	96.17	96.15	95.7	96.31	96.24	96.04	96.38	97.05	97.52	97.1	96.54	96.69	97.03	96.28	96.57	96.44	96.64	96.98	96.34	96.58	97.18	96.45
KX427103	Duganella danionis E3/2T	96.27	97.19	97.77	97.7	97.37	97.97	98.34	100	99.24	99.17	97.71	97.99	97.3	97.3	97.34	97.25	97.3	97.7	96.94	96.68	97.65	96.74	96.49	97.07	96.5	96.49	96.46	96.67	96.23	96.53	96.67	96.6	96.74	96.95	98.13	97.9	97.27	97.27	97.13	96.53	96.97	96.88	96.94	97.57	96.85	96.95	97.09	96.65
MN865821	Duganella qianjiadongensis CY13WT	96.41	97.04	97.8	97.49	97.26	97.78	98.26	99.24	100	99.6	97.64	98.06	97.46	96.61	97.19	97.34	97.32	97.71	97.01	96.8	97.44	96.77	96.44	97.32	96.89	96.85	96.78	97.03	96.44	96.64	96.84	97.06	97.11	97.18	98.39	98.14	96.91	96.9	97.38	96.83	96.92	96.91	97.24	97.6	96.82	96.91	97.12	96.66
MN865822	Duganella fentianensis FT93WT	96.47	96.82	97.52	97.49	97.39	97.92	98.53	99.17	99.6	100	97.5	97.79	97.73	96.69	97.27	97.55	97.25	97.63	96.73	96.53	97.16	96.57	96.44	97.25	96.96	96.85	96.98	96.96	96.59	96.98	97.04	97.2	97.18	97.11	98.32	98.07	97.05	97.11	97.31	96.76	97.06	96.91	97.44	97.46	96.82	97.05	97.18	96.73
EU672807	Duganella radicis Sac-41T	96.86	96.97	97	96.99	96.72	97.14	97.64	97.71	97.64	97.5	100	97.57	97.36	96.86	97.56	97.24	97.5	97.26	96.85	96.07	96.56	96.71	96.76	96.71	96.42	96.49	96.28	96.64	96.15	96.42	96.57	96.64	96.78	96.71	97.14	97.28	96.62	96.35	96.85	96.35	96.89	97.14	97.2	96.78	96.49	96.64	97.43	96.85
MK968135	Duganella aquatilis FT26WT	96.68	97.71	97.59	97.22	97.46	97.23	98.26	97.99	98.06	97.79	97.57	100	98.33	95.63	97.27	96.92	97.18	97.19	96.37	96.8	96.87	96.37	96.23	97.32	96.68	96.64	96.51	96.63	96.22	96.78	96.71	96.99	96.85	97.32	97.58	97.38	96.32	96.42	97.24	96.56	96.78	96.91	96.77	97.39	96.62	96.78	96.72	95.91
MK968133	Duganella alba FT9WT	96.75	97.34	96.9	96.45	96.65	96.75	97.59	97.3	97.46	97.73	97.36	98.33	100	95.77	97.78	97.2	96.91	96.67	95.87	95.78	95.8	96.03	96.37	97.39	96.82	96.78	96.85	96.83	96.74	97.38	97.18	97.47	97.05	96.78	97.11	97.1	96.54	96.42	97.38	96.49	96.99	97.18	97.31	96.91	96.82	97.05	96.85	96.04
KT003718	Pseudoduganella violacea CECT 8897T	95.77	97.19	96.54	96.77	95.62	96.05	95.98	97.3	96.61	96.69	96.86	95.63	95.77	100	97.71	97.68	96.59	97.11	96.28	95.55	97.5	94.55	96.54	95.4	95.05	95.71	95.19	95.26	94.71	94.69	94.83	94.97	95.33	94.98	95.54	95.47	96.1	95.61	96.04	95.19	96.45	95.4	95.39	95.47	95.33	95.47	95.9	95.34
MT758057	Pseudoduganella dura DSM 17513T	97.12	97.71	97.56	96.82	96.97	97.27	96.82	97.34	97.19	97.27	97.56	97.27	97.78	97.71	100	98.52	98.74	98.3	96.9	96.45	97.19	95.77	96.4	96.44	95.92	95.92	95.85	96.14	95.69	96.22	96.36	96.51	96.07	96.07	96.22	96.51	95.77	95.55	96.44	95.77	96.06	96.14	96.21	95.99	95.77	95.92	96.67	95.93
HM053474	Pseudoduganella umbonata DSM 26121T	96.58	96.82	96.87	97.32	97.48	98	97.27	97.25	97.34	97.55	97.24	96.92	97.2	97.68	98.52	100	99.09	99.26	97.91	96.97	96.75	96.2	96.82	96.44	96.22	96.14	96.13	96.13	95.54	96.06	96.13	96.12	96.15	96.77	96.56	96.57	96.38	96.51	97.22	96.54	96.99	96.7	96.83	96.39	96.29	96.5	97.33	96.73
AY966001	Pseudoduganella lutea DSM 17373T	96.17	97.19	97.28	97.29	97.32	97.97	96.98	97.3	97.32	97.25	97.5	97.18	96.91	96.59	98.74	99.09	100	99.41	98.01	97.37	96.94	96.34	96.75	95.96	95.95	95.85	95.73	96	95.42	95.87	95.93	95.99	95.88	96.56	96.63	96.72	95.88	95.61	96.44	95.77	96.24	96.21	96.34	96.47	95.81	95.88	96.97	96.31
MT758058	Pseudoduganella albidiflava DSM 17472T	96	97.19	97.34	97.34	97.56	98.15	97.34	97.7	97.71	97.63	97.26	97.19	96.67	97.11	98.3	99.26	99.41	100	98.22	97.41	97.48	96.96	96.71	96.07	95.92	95.92	95.7	95.85	95.37	95.7	95.85	95.69	95.77	96.96	97.11	97.11	96.07	96	96.88	96.37	96.59	96.29	96.43	96.74	96.07	96.22	97.18	96.81
HM777013	Pseudoduganella flava DSM 26639T	95.52	96.01	96.01	97.01	97.16	97.72	96.44	96.94	97.01	96.73	96.85	96.37	95.87	96.28	96.9	97.91	98.01	98.22	100	97.58	97.22	97.07	96.85	95.07	95.36	95.4	95.36	95.43	94.86	94.93	95.07	95.43	95.5	96.15	96.43	96.36	95.14	95.29	96.15	95.43	95.82	95.79	95.85	96.15	95.43	95.57	96.65	96.29
OL314544	Massilia endophytica DM-R-R2A-13T	96.45	96.38	96.69	96.52	97	97.09	96.59	96.68	96.8	96.53	96.07	96.8	95.78	95.55	96.45	96.97	97.37	97.41	97.58	100	97.65	97.06	96.49	95.8	95.85	95.78	95.63	95.83	95.26	95.63	95.77	95.68	96.04	95.36	96.31	96.13	95.43	95.38	96.2	95.76	95.85	95.56	95.48	95.95	95.58	95.77	96.52	95.95
KY432691	Pseudoduganella armeniaca ZMN-3T	96.16	97.41	98.15	96.79	96.44	97.01	96.8	97.65	97.44	97.16	96.56	96.87	95.8	97.5	97.19	96.75	96.94	97.48	97.22	97.65	100	96.79	96.78	96.15	96.07	96.12	95.93	96.29	95.76	95.79	95.93	96	96.5	95.79	97	96.79	95.58	95.57	96.5	95.86	96.11	95.93	95.85	96.57	96	96.15	96.51	95.65
JF799985	Pseudoduganella namucuonensis CGMCC 1.11014T	96.59	97.11	96.96	96.51	96.7	96.67	96.64	96.74	96.77	96.57	96.71	96.37	96.03	94.55	95.77	96.2	96.34	96.96	97.07	97.06	96.79	100	97.17	96.5	96.34	96.29	96.51	96.76	96.23	96.51	96.71	96.52	96.71	97.18	97.52	97.66	96.54	96.63	96.83	96.35	96.92	97.18	97.38	97.19	96.69	96.78	96.58	96.11
MT378212	Massilia horti ONC3T	96.33	96.25	96.53	96.71	96.52	96.6	96.73	96.49	96.44	96.44	96.76	96.23	96.37	96.54	96.4	96.82	96.75	96.71	96.85	96.49	96.78	97.17	100	96.18	96.24	96.24	96.3	96.59	96.26	96.23	96.3	96.65	96.95	95.87	96.45	96.32	95.95	95.96	96.32	95.98	96.46	96.45	96.66	96.13	96.17	96.45	96.96	96.33
ON668161	Janthinobacterium fluminis hw3T	96.76	97.03	96.96	96.35	96.29	96.39	96.97	97.07	97.32	97.25	96.71	97.32	97.39	95.4	96.44	96.44	95.96	96.07	95.07	95.8	96.15	96.5	96.18	100	98.48	98.5	98.22	98.56	98.15	98.7	98.63	98.49	98.36	96.98	97.39	97.52	96.99	96.83	97.31	98.05	97.74	97.6	97.8	96.83	97.66	97.53	96.84	95.67
MN524134	Janthinobacterium tructae' SNU WT3T	95.92	96.36	96.54	95.63	95.44	95.69	96.27	96.5	96.89	96.96	96.42	96.68	96.82	95.05	95.92	96.22	95.95	95.92	95.36	95.85	96.07	96.34	96.24	98.48	100	100	99.59	99.66	99.48	99.52	99.31	98.97	99.17	96.83	97.17	97.31	96.54	96.62	97.45	98.12	97.73	97.31	97.58	96.75	97.66	97.52	96.21	95.38
DQ355146	Janthinobacterium svalbardensis' JA-1T	95.85	96.44	96.49	95.61	95.35	95.63	96.21	96.49	96.85	96.85	96.49	96.64	96.78	95.71	95.92	96.14	95.85	95.92	95.4	95.78	96.12	96.29	96.24	98.5	100	100	99.57	99.64	99.47	99.5	99.29	98.93	99.22	96.71	97.14	97.21	96.62	96.64	97.43	98.21	97.75	97.29	97.49	96.71	97.64	97.5	96.14	95.29
MN548379	Janthinobacterium rivuli FT68WT	95.71	96.44	96.41	95.53	95.44	95.56	96.17	96.46	96.78	96.98	96.28	96.51	96.85	95.19	95.85	96.13	95.73	95.7	95.36	95.63	95.93	96.51	96.3	98.22	99.59	99.57	100	99.6	99.56	99.33	99.06	98.84	99.13	97.05	97.25	97.17	96.47	96.9	97.45	97.59	97.62	97.25	97.58	96.78	97.52	97.39	96.12	95.36
MN307292	Janthinobacterium lividum DSMZ 1522T	95.98	96.51	96.75	95.88	95.41	95.76	96.15	96.67	97.03	96.96	96.64	96.63	96.83	95.26	96.14	96.13	96	95.85	95.43	95.83	96.29	96.76	96.59	98.56	99.66	99.64	99.6	100	99.7	99.33	99.33	99.11	99.39	97.04	97.37	97.52	96.69	96.77	97.45	97.86	97.76	97.44	97.7	97.05	97.79	97.58	96.36	95.36
MZ434955	Janthinobacterium kumbetense' GKT	95.47	96.07	96.22	95.22	94.81	95.23	95.7	96.23	96.44	96.59	96.15	96.22	96.74	94.71	95.69	95.54	95.42	95.37	94.86	95.26	95.76	96.23	96.26	98.15	99.48	99.47	99.56	99.7	100	99.48	99.26	98.96	99.34	96.67	97.12	97.19	96.49	96.52	97.19	97.7	97.56	97.19	97.48	96.73	97.56	97.41	96.01	95.04
MN548378	Janthinobacterium aquaticum FT58WT	96.19	96.44	96.48	95.6	95.7	95.76	96.31	96.53	96.64	96.98	96.42	96.78	97.38	94.69	96.22	96.06	95.87	95.7	94.93	95.63	95.79	96.51	96.23	98.7	99.52	99.5	99.33	99.33	99.48	100	99.73	99.25	99.13	96.92	97.19	97.45	96.62	96.56	97.17	97.59	97.62	97.45	97.85	96.71	97.52	97.45	96.45	95.43
MK968136	Janthinobacterium violaceinigrum FT13WT	96.12	96.44	96.48	95.74	95.77	95.9	96.24	96.67	96.84	97.04	96.57	96.71	97.18	94.83	96.36	96.13	95.93	95.85	95.07	95.77	95.93	96.71	96.3	98.63	99.31	99.29	99.06	99.33	99.26	99.73	100	99.25	99.13	96.78	97.25	97.59	96.62	96.56	97.17	97.52	97.48	97.38	97.78	96.71	97.45	97.38	96.38	95.43
Y08845	Janthinobacterium agaricidamnosum W1r3T	96.04	96.36	96.68	95.81	95.56	95.69	96.04	96.6	97.06	97.2	96.64	96.99	97.47	94.97	96.51	96.12	95.99	95.69	95.43	95.68	96	96.52	96.65	98.49	98.97	98.93	98.84	99.11	98.96	99.25	99.25	100	99.25	96.79	97.2	97.38	96.62	96.49	97.1	97.35	97.47	97.41	97.74	96.71	97.52	97.41	96.45	95.39
LOCQ01000055	Janthinobacterium psychrotolerans' S3-2T	96.15	96.59	96.82	96.09	95.64	95.97	96.38	96.74	97.11	97.18	96.78	96.85	97.05	95.33	96.07	96.15	95.88	95.77	95.5	96.04	96.5	96.71	96.95	98.36	99.17	99.22	99.13	99.39	99.34	99.13	99.13	99.25	100	96.99	97.86	97.45	96.84	96.9	97.59	97.66	97.85	97.59	97.78	97.19	97.93	97.91	96.58	95.57
MN865815	Duganella margarita FT109WT	95.24	96.96	96.48	96.58	96.51	96.25	97.05	96.95	97.18	97.11	96.71	97.32	96.78	94.98	96.07	96.77	96.56	96.96	96.15	95.36	95.79	97.18	95.87	96.98	96.83	96.71	97.05	97.04	96.67	96.92	96.78	96.79	96.99	100	98.19	98.41	97.13	97.52	98.07	97.32	97.9	98.26	98.19	98.08	97.86	97.72	97.19	96.59
MN865810	Duganella vulcania FT81WT	95.71	97.03	97.1	97.42	97.05	97.36	97.52	98.13	98.39	98.32	97.14	97.58	97.11	95.54	96.22	96.56	96.63	97.11	96.43	96.31	97	97.52	96.45	97.39	97.17	97.14	97.25	97.37	97.12	97.19	97.25	97.2	97.86	98.19	100	99.45	97.65	97.66	98.48	98.14	98.18	98.12	98.32	98.77	98.14	98.26	97.45	96.73
LC807589	Duganella sp. R57T	95.79	97.03	96.96	97.18	96.96	97.08	97.1	97.9	98.14	98.07	97.28	97.38	97.1	95.47	96.51	96.57	96.72	97.11	96.36	96.13	96.79	97.66	96.32	97.52	97.31	97.21	97.17	97.52	97.19	97.45	97.59	97.38	97.45	98.41	99.45	100	97.5	97.38	98.35	98.12	98.08	98.21	98.48	98.62	98	98.14	97.73	97.04
MT760182	Duganella phyllosphaerae CCM 7824T	95.66	96	96.47	96.54	95.73	96.54	96.54	97.27	96.91	97.05	96.62	96.32	96.54	96.1	95.77	96.38	95.88	96.07	95.14	95.43	95.58	96.54	95.95	96.99	96.54	96.62	96.47	96.69	96.49	96.62	96.62	96.62	96.84	97.13	97.65	97.5	100	99.41	98.09	97.94	98.16	98.46	98.31	97.94	98.38	98.53	96.84	96.76
AB681807	Duganella zoogloeoides IAM 12670T	95.52	96.44	96.48	96.48	95.93	96.32	96.69	97.27	96.9	97.11	96.35	96.42	96.42	95.61	95.55	96.51	95.61	96	95.29	95.38	95.57	96.63	95.96	96.83	96.62	96.64	96.9	96.77	96.52	96.56	96.56	96.49	96.9	97.52	97.66	97.38	99.41	100	98.34	97.98	98.09	98.35	98.28	97.93	98.28	98.42	96.83	96.76
LC807588	Duganella sp. R1T	95.72	96.74	96.62	96.97	96.55	96.67	97.03	97.13	97.38	97.31	96.85	97.24	97.38	96.04	96.44	97.22	96.44	96.88	96.15	96.2	96.5	96.83	96.32	97.31	97.45	97.43	97.45	97.45	97.19	97.17	97.17	97.1	97.59	98.07	98.48	98.35	98.09	98.34	100	98.82	99.08	98.9	98.83	98.76	98.97	99.1	97.66	97.38
HM038005	Massilia rubra ATCC 43154T	95.68	96.37	96.23	96.37	96.01	96.36	96.28	96.53	96.83	96.76	96.35	96.56	96.49	95.19	95.77	96.54	95.77	96.37	95.43	95.76	95.86	96.35	95.98	98.05	98.12	98.21	97.59	97.86	97.7	97.59	97.52	97.35	97.66	97.32	98.14	98.12	97.94	97.98	98.82	100	99.21	98.35	98.41	98.25	98.82	98.49	96.9	96.48
MT984570	Rugamonas violacea P5900T	95.62	96.07	96.31	96.69	96.15	96.44	96.57	96.97	96.92	97.06	96.89	96.78	96.99	96.45	96.06	96.99	96.24	96.59	95.82	95.85	96.11	96.92	96.46	97.74	97.73	97.75	97.62	97.76	97.56	97.62	97.48	97.47	97.85	97.9	98.18	98.08	98.16	98.09	99.08	99.21	100	99.3	98.81	98.94	99.36	99.24	97.56	97.1
MN548382	Duganella aquatica' FT103WT	95.92	96.51	96.41	96.58	96.38	96.39	96.44	96.88	96.91	96.91	97.14	96.91	97.18	95.4	96.14	96.7	96.21	96.29	95.79	95.56	95.93	97.18	96.45	97.6	97.31	97.29	97.25	97.44	97.19	97.45	97.38	97.41	97.59	98.26	98.12	98.21	98.46	98.35	98.9	98.35	99.3	100	99.53	98.9	99.38	99.46	97.72	97.21
MK968139	Duganella aquatica' FT29WT	96.18	96.51	96.47	96.57	96.43	96.45	96.64	96.94	97.24	97.44	97.2	96.77	97.31	95.39	96.21	96.83	96.34	96.43	95.85	95.48	95.85	97.38	96.66	97.8	97.58	97.49	97.58	97.7	97.48	97.85	97.78	97.74	97.78	98.19	98.32	98.48	98.31	98.28	98.83	98.41	98.81	99.53	100	98.42	98.9	99.06	97.72	97.27
MN737197	Duganella aceris' SAP-35T	95.33	96.74	96.81	97.13	96.57	96.94	96.98	97.57	97.6	97.46	96.78	97.39	96.91	95.47	95.99	96.39	96.47	96.74	96.15	95.95	96.57	97.19	96.13	96.83	96.75	96.71	96.78	97.05	96.73	96.71	96.71	96.71	97.19	98.08	98.77	98.62	97.94	97.93	98.76	98.25	98.94	98.9	98.42	100	99.1	99.25	97.05	96.83
LC807590	Duganella sp. R64T	95.51	96.14	96.34	96.48	95.93	96.32	96.34	96.85	96.82	96.82	96.49	96.62	96.82	95.33	95.77	96.29	95.81	96.07	95.43	95.58	96	96.69	96.17	97.66	97.66	97.64	97.52	97.79	97.56	97.52	97.45	97.52	97.93	97.86	98.14	98	98.38	98.28	98.97	98.82	99.36	99.38	98.9	99.1	100	99.86	97.24	96.76
MT579559	Duganella violaceipulchra HSC–15S17T	95.75	96.29	96.48	96.65	96.11	96.46	96.58	96.95	96.91	97.05	96.64	96.78	97.05	95.47	95.92	96.5	95.88	96.22	95.57	95.77	96.15	96.78	96.45	97.53	97.52	97.5	97.39	97.58	97.41	97.45	97.38	97.41	97.91	97.72	98.26	98.14	98.53	98.42	99.1	98.49	99.24	99.46	99.06	99.25	99.86	100	97.45	96.93
MN548381	Pseudoduganella rivuli FT92WT	96.13	96.3	96.41	97	96.98	97.23	97.18	97.09	97.12	97.18	97.43	96.72	96.85	95.9	96.67	97.33	96.97	97.18	96.65	96.52	96.51	96.58	96.96	96.84	96.21	96.14	96.12	96.36	96.01	96.45	96.38	96.45	96.58	97.19	97.45	97.73	96.84	96.83	97.66	96.9	97.56	97.72	97.72	97.05	97.24	97.45	100	98.37
KJ186108	Pseudoduganella ginsengisoli KCTC 42409T	95.32	95.78	95.72	96.14	96.25	96.81	96.45	96.65	96.66	96.73	96.85	95.91	96.04	95.34	95.93	96.73	96.31	96.81	96.29	95.95	95.65	96.11	96.33	95.67	95.38	95.29	95.36	95.36	95.04	95.43	95.43	95.39	95.57	96.59	96.73	97.04	96.76	96.76	97.38	96.48	97.1	97.21	97.27	96.83	96.76	96.93	98.37	100
MT012222	Duganella dendranthematis AF9R3T	96.23	96.71	96.61	96	96.03	95.99	97.23	97.25	96.86	96.93	97.47	97.08	97.23	95.38	96.64	96.57	96.11	96.24	95.24	94.82	95.85	96.56	96.2	97.44	96.99	96.94	96.93	97.23	97.22	97.16	97.08	97.06	97.31	97.91	97.08	97.29	97.28	97.29	97.22	96.85	97.44	97.76	97.75	96.83	97.52	97.23	96.79	95.96
MN865814	Duganella levis CY42WT	96.19	96.88	96.82	96.37	96.38	96.25	97.32	97.02	97.25	97.18	97.5	97.45	97.52	95.47	96.74	97.19	96.63	96.74	95.65	95.36	95.93	96.58	96.09	98.15	97.87	97.86	97.66	97.78	97.49	97.79	97.66	97.68	97.99	98.53	97.72	97.66	97.43	97.45	97.93	97.59	97.97	98.26	98.12	97.12	97.86	97.72	97.39	96.46
MN865820	Duganella flavida FT135WT	96.68	96.01	96.35	96.03	95.98	96.12	97.93	96.82	96.79	96.99	97.07	96.45	96.66	95.35	95.86	96.22	95.74	95.71	95.02	94.96	95.59	95.9	96.23	97.11	96.27	96.28	96.31	96.56	96.3	96.31	96.24	96.17	96.65	96.38	96.51	96.34	96.84	96.83	96.41	96.01	96.3	96.58	96.84	96.16	96.48	96.71	96.78	96.25
EU672806	Duganella sacchari Sac-22T	96.3	96.23	96.44	96.3	95.95	96.37	97.37	97.29	97.16	97.23	97.78	96.87	97.16	96.78	96.97	96.83	96.3	96.6	95.3	94.95	95.58	95.51	95.96	96.5	96.01	96.33	95.86	96.22	96.14	96.22	96.22	96.15	96.29	96.43	96.65	96.72	97.13	96.43	96.5	96.22	96.47	96.65	96.57	96.22	96.29	96.43	97.29	96.94
MN736119	Duganella callida DN04T	95.75	96.5	96.04	96.03	96.17	96.32	97.04	96.5	96.68	96.75	97.46	96.46	96.82	95.28	96.58	97.11	96.29	97.18	96.11	95.54	95.67	96.03	96.38	96.49	95.97	95.98	96.17	96.15	96.01	96.17	96.17	95.96	96.4	97.04	96.82	96.78	96.45	96.7	96.92	96.31	96.53	96.9	96.96	96.03	96.41	96.54	98.05	97.75
MN548380	Duganella guangzhouensis FT80WT	95.37	96.14	95.79	96.86	96.85	96.81	97.18	97.15	97.11	97.38	97.21	96.85	97.18	95.82	96.66	97.4	96.63	96.96	96.43	95.77	95.72	96.44	96.38	96.64	96.41	96.36	96.58	96.43	96.15	96.65	96.71	96.52	96.78	97.79	97.92	97.93	96.99	97.32	97.93	97.04	97.83	98.06	98.05	97.4	97.45	97.66	98.33	98.02
MN865818	Duganella lactea FT50WT	96.47	96.67	96.56	96.17	96.79	96.19	97.99	97.1	96.92	97.19	97.22	97.19	97.53	95.2	96.3	96.5	96.02	96.15	95.37	95.44	96.09	96.84	96.52	97.04	96.41	96.35	96.44	96.56	96.29	96.78	96.71	96.45	96.91	97.38	97.38	97.24	96.47	96.62	97.31	96.49	97.06	97.52	97.58	96.77	96.89	97.11	97.72	96.86
AY679161	Massilia alkalitolerans YIM 31775T	95.14	95.1	95.37	94.98	95.1	95.21	95.57	95.21	95.23	95.37	95.42	95.3	95.3	94.2	95.03	96.08	95.47	95.47	95	95.15	95.15	95.36	95.88	95.6	95.51	95.42	95.24	95.35	94.89	95.77	95.7	95.77	95.53	95.31	94.9	95.17	95.36	95.38	95.58	94.9	95.62	95.84	95.76	94.99	95.24	95.46	96.18	95.5
AM774587	Massilia varians CCUG 35299T	95.73	95.04	95.44	95.21	95.36	95.51	95.88	95.87	95.88	95.95	96.25	95.29	95.58	95.81	95.7	96.39	95.81	96	96.1	96.03	95.81	96.03	95.89	95.37	95.22	95.29	95.15	95.29	94.94	95.51	95.66	95.88	95.51	95.15	95.22	95.37	95.5	95.44	95.81	95.22	95.8	95.81	95.66	95.15	95.15	95.29	96.4	95.89
MT760179	Massilia consociata CCM 7792T	96.01	95.7	96.16	95.49	95.42	95.57	95.57	95.71	95.86	95.72	95.79	95.64	95.72	95.64	95.55	95.93	95.65	95.77	95.94	96.16	95.79	96.24	96.41	95.8	95.36	95.43	95.28	95.58	95.25	95.8	95.8	96.24	95.95	95.65	95.65	95.5	95.72	95.58	95.65	95.5	95.93	96.17	96.09	95.5	95.5	95.65	96.68	95.14
JQ409016	Massilia yuzhufengensis Y1243-1T	95.72	95.32	95.3	95.2	95.02	95.41	95.23	95.37	95.44	95.3	95.2	95.3	95.58	93.91	94.88	95.57	95.31	95.32	95.79	95.92	95.07	96.96	95.87	95.86	95.51	95.42	95.24	95.58	95.18	95.86	95.86	95.92	95.79	95.86	95.86	96	96.1	95.86	95.79	95.74	96.3	96.62	96.47	95.99	96	96.14	96.34	95.38
KX672812	Massilia agri K-3-1T	95.75	95.33	95.65	95.8	95.49	95.69	95.55	95.55	95.69	95.49	95.49	95.55	95.28	94.34	95.18	95.96	95.7	95.62	96	96.51	95.65	97.06	96.27	96.02	95.86	95.79	95.63	95.97	95.49	96.25	96.38	96.44	96.31	95.9	96.11	96.21	95.88	95.8	96	95.9	96.27	96.59	96.51	95.95	95.93	96.11	96.52	95.4
KX066866	Massilia neuiana PTW21T	95.68	95.62	95.58	95.88	95.85	96.04	95.78	95.84	96.26	96.12	95.85	95.78	95.65	95.26	95.4	96.36	95.75	95.92	96.86	96.78	96.07	97.21	96.05	95.88	95.72	95.64	95.93	95.92	95.48	95.86	95.79	96.04	96.36	96.67	96.54	96.49	96.1	96.35	96.76	96.17	96.87	96.88	96.73	96.57	96.21	96.43	97.22	96.15
MZ573411	Massilia phyllostachyos' G4R7T	95.36	95.7	95.43	95.35	94.99	95.14	95.21	95.64	95.43	95.36	95.65	95.07	95.21	95.94	95.1	95.88	95.36	95.77	96.23	96.15	95.5	97.1	96.28	95.87	96.16	96.23	96.3	96.3	95.99	96.3	96.3	96.37	96.38	96.3	96.16	96.3	96.1	96.45	96.45	96.01	96.2	96.45	96.52	95.8	95.94	96.09	96.38	95.8
KT963079	Massilia chloroacetimidivorans TA-C7eT	95.87	96.07	96.07	96.21	96.1	96.46	96.23	95.82	95.96	95.75	96.28	96.16	96.23	94.49	95.93	96.73	96.73	96.52	96.22	96.5	95.72	96.17	96.92	95.67	96.07	96	95.82	96.17	95.71	96.17	96.3	96.42	96.51	95.41	95.89	95.73	95.59	95.53	95.8	95.7	95.97	96.1	96.02	95.73	95.73	95.89	96.86	95.49
KU870758	Massilia solisilvae J18T	95.25	96.22	96.34	96.65	96.28	97.09	96.42	96.6	96.08	95.88	96.49	95.95	95.41	94.7	96	96.35	96.43	97.33	96.72	96.72	96.58	96.48	97.18	95.95	95.79	95.71	95.07	95.54	95.41	95.34	95.67	95.9	95.49	95.41	95.95	96.28	95.66	95.59	96.14	95.78	95.6	95.68	95.6	96.02	95.93	95.35	96.7	96.18
KU870756	Massilia agilis J9T	94.8	96	96.07	96.52	96.47	97.09	96.54	96.74	96.47	96.2	96.35	96.27	95.93	94.98	96.15	96.64	96.57	97.48	96.86	96.79	96.72	96.27	95.38	95.74	95.59	95.5	95.12	95.53	95.19	95.46	95.66	95.7	94.29	95.46	96.27	96.35	95.44	95.39	96.21	95.9	95.55	95.73	95.66	96.09	95.73	94.22	97.09	96.1
KU870757	Massilia terrae J11T	94.79	95.63	95.59	95.82	95.81	96.81	95.68	96.12	95.41	95.34	96.5	94.93	94.39	94.56	96	96.08	96.09	97.48	96.79	96.04	96.01	95.53	96.82	95.13	95.38	95.36	94.06	94.26	94.75	94.26	94.46	95.16	94.21	94.13	94.94	95.93	95.59	95.32	95.66	95.01	94.85	94.26	94.59	95.41	95.04	93.94	95.48	95.9
FJ969487	Massilia suwonensis 5414S-25T	96.03	96.22	96.17	96.2	96.31	96.88	96.74	96.79	97.16	97.09	96.92	96.1	96.52	95.73	96.44	97.46	97.16	97.18	96.85	96.52	96.71	96.45	96.77	96.31	96.31	96.35	96.03	96.38	95.88	96.24	96.38	96.38	96.6	95.39	96.45	96.31	96.02	95.74	96.24	96.09	96.39	96.17	96.45	95.96	95.82	95.96	96.6	95.75
MT758009	Massilia haematophila CCM 7480T	95.35	95.39	95.13	95.2	95.57	95.79	96.09	96.01	96.31	96.31	96.46	95.13	95.65	95.87	95.69	96.59	96.17	96.28	96.31	95.65	95.94	96.09	97.16	95.43	95.94	96.01	96.02	96.24	95.94	95.87	96.02	96.24	96.61	94.91	95.94	95.65	95.5	95.58	95.87	95.65	95.86	95.72	96.16	95.43	95.35	95.5	96.32	95.66
HM130516	Massilia tieshanensis TS3T	95.31	95.18	95.45	95.77	95.59	96.11	95.79	95.94	96.28	96.21	95.43	95.59	95.72	94.84	95.7	96.86	96.44	96.59	96.72	96.62	95.65	96.62	96.46	95.79	96.27	96.14	96	96.07	95.78	96.21	96.07	96.2	96	96	96.28	96.41	95.81	95.72	96.55	96.24	96.88	96.55	96.55	96.47	96.21	96.35	96.62	95.66
EU808005	Massilia niastensis 5516S-1T	94.97	95.25	94.97	95.32	95.11	95.76	95.47	95.97	96.12	95.97	95.9	95.18	95.26	96.12	95.4	96.65	96.12	96.36	97.2	96.48	95.83	96.77	96.23	95.4	96.12	96.18	95.98	96.05	95.68	95.83	95.98	96.19	96.41	96.05	96.48	96.26	95.88	95.9	96.62	96.26	96.74	96.55	96.47	96.41	96.19	96.34	96.41	95.83
EF688526	Massilia aerilata 5516S-11T	94.86	95.7	94.5	94.77	95.14	94.93	95.14	95.14	95.36	95.14	95.06	95.5	95.5	95.27	95.33	95.65	95.22	95.33	95.78	95.86	95.07	95.93	95.58	95.29	95.08	95.12	95.08	95.22	94.8	95.22	95.22	95.57	95.44	95.72	95.72	95.79	94.85	95.15	96.15	95.5	95.74	95.79	95.71	95.79	95.44	95.58	95.86	94.94
KU296190	Massilia pinisoli T33T	94.73	95.55	95.23	94.77	94.94	95.98	95.14	94.94	95.42	95.21	95.28	94.8	94.94	95.05	95.48	95.55	95.23	96.15	96.65	96.09	95.72	95.9	95.92	95.25	95.72	95.78	94.94	95.15	95.55	94.87	94.87	95.14	95.35	94.94	95.63	96.13	95.66	95.45	96.41	96.16	95.57	95.35	95.41	95.68	95.93	95.42	95.56	94.98
KJ810584	Massilia arvi THG-RS2OT	95.13	94.96	94.85	95.09	95.27	95.27	95.48	95.04	95.48	95.41	95.2	94.99	95.27	95.23	95.18	96.18	95.69	96	96.29	96.4	95.5	96.61	97.02	95.2	95.42	95.42	95.42	95.63	95.2	95.2	95.2	95.62	95.84	95.42	95.84	95.7	95.36	95.41	96.4	95.76	96.55	96.12	96.11	95.84	95.91	96.05	96.47	95.7
MT012223	Massilia forsythiae GN2-R2T	94.88	95.19	94.9	95.09	95.05	95.1	95.54	95.36	95.33	95.26	95.38	94.98	95.26	95.52	95.33	95.94	95.49	95.78	95.26	95.58	95.47	95.88	97.07	95.49	95.47	95.52	95.54	95.82	95.28	95.33	95.25	95.52	95.8	95.05	95.82	95.68	95.37	95.41	95.97	95.64	96.12	95.82	96.02	95.51	95.54	95.73	96.1	94.85
JQ608336	Massilia putida 6NM-7T	95.74	95.7	95.38	95.45	95.6	95.7	95.73	95.62	95.6	95.66	95.85	94.85	95.39	95.4	96	96.67	96.32	96.66	96.5	96.51	95.93	97.09	97.07	95.47	95.51	95.71	95.53	95.85	95.48	95.4	95.53	95.81	96.01	95.26	96.01	96	95.81	95.66	96.21	95.73	96.4	96.01	96.27	95.74	95.79	96.01	96.28	95.36
KU647206	Massilia phosphatilytica 12-OD1T	95.8	95.55	95.37	95.59	95.44	95.52	95.8	95.76	95.59	95.59	95.78	94.81	95.16	95.18	95.7	96.62	96.19	96.44	96.5	96.71	96.14	97.27	96.73	95.59	95.66	95.85	95.66	96.01	95.53	95.45	95.45	95.52	95.94	95.24	96.01	96.01	95.73	95.66	96.15	95.86	96.56	96.01	96.28	95.73	95.8	95.94	96.15	95.31
HG798294	Massilia norwichensis NS9T	95.08	95.03	95.01	95.21	95.01	95.29	95.44	95.64	95.44	95.44	95.92	94.65	94.72	95.56	95.4	96.09	95.94	96.22	96	96.08	95.57	96.79	96.85	94.94	95.15	95.19	95.15	95.51	95.09	95.08	95.22	95.44	95.72	95.15	96.01	95.94	95.58	95.44	95.87	95.43	96.18	95.79	95.93	95.79	95.58	95.72	95.79	95.72
MW198488	Massilia rhizosphaerae NEAU GH312T	95.41	94.81	94.96	95.32	95.37	95.41	95.7	95.49	95.5	95.63	95.35	94.83	95.23	94.62	95.32	96.22	95.74	95.92	96	96.1	95.57	96.71	97.16	95.46	95.51	95.42	95.57	95.82	95.41	95.57	95.63	95.9	96.25	95.24	96.04	96	95.29	95.39	96.14	95.52	96.46	96.18	96.37	95.88	95.93	96.25	96.45	95.7
KC574383	Massilia kyonggiensis TSA1T	94.71	94.73	94.5	94.78	94.93	94.79	95.07	95.14	95	94.86	95.11	94.57	94.64	95.46	95.03	95.73	95.5	95.84	96.2	96.29	95.7	96.72	96.49	94.79	95.15	95.32	95.15	95.5	95.22	95.07	95.22	95.57	95.65	94.93	95.65	95.57	94.99	94.93	95.65	95.28	96.04	95.65	95.64	95.65	95.43	95.57	95.86	95
MT760187	Massilia oculi CCM 7900T	96.3	96.37	96.45	95.04	94.89	95.19	95.48	95.85	96.23	96	95.71	95.41	95.93	95.41	96.08	95.19	95.19	95.33	95.93	95.26	96.23	96.29	95.87	95.7	95.62	95.69	95.55	95.85	95.53	96.07	96.22	96.66	96.22	94.88	95.77	95.77	95.03	94.81	95.1	95.03	94.88	95.33	95.54	95.18	94.96	95.1	95.26	94.22
U54470	Massilia timonae UR/MT95T	96.47	96.53	96.83	95.89	96.12	96.4	96.79	96.68	96.45	96.45	96.07	96.25	95.85	95.2	96.38	96.28	96.56	96.6	96.94	96.59	97.44	96.64	96.51	95.25	95.09	94.99	95.03	95.14	94.59	95.3	95.36	95.28	95.5	95.03	95.84	95.51	94.77	94.83	95.17	94.56	95.24	95.1	95.15	95.47	94.68	94.96	95.71	94.75
MT760134	Massilia aurea CCM 7363T	96.1	96.39	96.18	96.02	95.95	96.18	96.03	96.48	96.72	96.94	96.03	95.8	96.56	95.8	96.62	96.18	96.1	96.23	96.33	96.1	96.41	96.87	95.64	96.25	96.25	96.25	96.18	96.48	96.08	96.56	96.71	96.79	96.18	95.34	96.33	96.71	95.47	95.18	95.57	95.65	95.71	95.57	95.94	95.87	95.18	95.34	95.41	94.96
MN014073	Massilia puerhi SJY3T	96.4	97.27	96.42	95.13	95.78	95.64	95.98	96.13	96.45	96.32	95.86	96.18	95.98	95.49	96.6	95.93	96.08	96.08	96.65	96.12	97.01	96.37	96.08	95.74	95.51	95.42	95.57	95.61	95.04	95.63	95.7	95.83	95.64	95.23	95.84	96.2	94.33	94.7	95.31	94.84	94.96	95.1	95.35	95.54	94.69	94.9	95.37	94.68
KT369857	Massilia arenae GEM 5T	96.77	97.34	96.56	95.48	96.12	95.98	96.25	96.13	96.32	96.45	96.15	96.25	96.12	95.49	96.75	96.37	95.96	96.23	96.58	96.19	97.08	96.64	96.22	95.67	95.44	95.35	95.51	95.55	94.96	95.57	95.63	95.77	95.85	95.24	95.77	96	94.92	95.18	95.45	94.84	95.14	95.17	95.36	95.47	94.76	95.12	95.31	94.89
MT786441	Rugamonas apoptosis LX47WT	96.33	96.74	97.03	97.42	96.71	97.36	97.32	97.64	97.58	97.65	97.21	97.45	97.38	96.04	96.59	97.4	96.9	97.03	96.93	97.06	97.36	97.65	97.17	97.67	97.86	97.86	97.59	97.85	97.63	97.79	97.85	97.82	98.19	97.32	98.33	98.21	97.94	97.94	98.62	98	98.25	98.12	98.32	98.01	98.07	98.26	97.52	96.59
MT786440	Rugamonas brunnea LX20WT	96.19	96.51	96.89	97.07	96.24	96.88	96.85	97.29	97.72	97.79	97	96.91	97.25	95.82	96.29	96.98	96.49	96.74	96.57	96.65	97.07	97.58	97.1	97.8	98	98	97.86	98.11	97.93	97.92	97.99	98.16	98.59	97.19	98.59	98.35	97.79	97.73	98.48	98.14	98.25	98.12	98.52	97.88	98.21	98.39	97.39	96.46
MT786439	Rugamonas fusca FT3ST	96.19	96.59	96.75	96.93	96.38	97.01	96.98	97.36	97.45	97.79	96.85	96.91	97.18	95.75	96.36	97.12	96.63	96.96	96.43	96.65	96.93	97.58	96.96	97.94	98.28	98.21	98.12	98.25	98.15	98.33	98.39	98.16	98.33	97.19	98.46	98.48	97.79	97.8	98.35	98.28	98.18	98.06	98.59	97.81	98.14	98.33	97.39	96.39
KJ755877	Massilia glaciei B448-2T	95.18	96.45	95.25	95.48	95.18	95.29	95.51	95.36	95.78	95.78	95.5	95.78	96.58	94.5	95.56	95.86	95.19	95.48	95.3	94.96	95.02	96.44	96.16	96.92	96.76	96.72	96.65	96.77	96.53	96.85	96.99	96.73	96.72	96.38	96.58	96.83	96.84	97.11	97.73	97.32	97.21	97.18	97.58	96.92	96.97	96.99	95.98	95.92
MH551481	Massilia atriviolacea SODT	95.98	97.04	95.86	96.23	96.17	96.11	96.17	96.05	96.57	96.57	96.14	96.71	97.04	95.05	96	96.34	95.59	96	96.01	96.04	95.93	97.18	96.8	97.66	97.31	97.28	97.24	97.43	97.19	97.45	97.65	97.61	97.78	96.71	97.65	97.58	96.91	97.11	97.58	97.52	97.41	97.31	97.57	97.05	97.17	97.31	96.71	96.11
KF267246	Pseudoduganella violaceinigra DSM 15887T	95.93	97.04	95.79	95.99	95.86	95.91	96.07	96.01	96.34	96.48	96	96.48	97.17	95.12	96.07	96.43	95.67	95.93	95.79	95.66	95.58	96.9	96.39	97.59	97.65	97.57	97.66	97.66	97.56	97.79	97.66	97.44	97.31	96.9	97.17	97.59	96.99	97.17	97.52	97.63	97.38	97.45	97.79	97.03	97.1	97.24	96.63	96.01
MN612043	Massilia mucilaginosa CCM 8733T	96.41	97.4	96.19	96.57	96.43	96.45	96.57	96.52	96.77	96.97	96.56	96.9	97.38	95.53	96.5	96.91	96.01	96.36	96.28	96.23	96.13	97.3	97	97.86	97.65	97.56	97.65	97.7	97.55	97.85	97.91	97.81	97.95	97.18	97.71	97.85	97.42	97.58	97.85	97.72	97.77	97.78	98.04	97.38	97.44	97.68	96.98	96.44
MN612031	Massilia aquatica CCM 8693T	96.09	97.11	95.86	96.23	96.11	96.11	96.24	96.19	96.65	96.91	96.21	96.58	97.18	95.19	96.29	96.71	95.82	96.15	96.01	95.9	95.79	97.04	96.73	97.53	97.45	97.36	97.45	97.51	97.34	97.65	97.72	97.68	97.76	96.98	97.52	97.66	97.06	97.25	97.59	97.38	97.5	97.52	97.92	97.12	97.17	97.43	96.65	96.11
MN612047	Massilia frigida CCM 8695T	96.28	97.33	96.06	96.37	96.24	96.31	96.37	96.32	96.64	96.91	96.42	96.71	97.31	95.32	96.51	96.92	96.02	96.36	96.14	96.03	95.93	97.24	96.86	97.66	97.58	97.49	97.58	97.64	97.48	97.78	97.85	97.74	97.75	97.11	97.52	97.79	97.28	97.45	97.72	97.52	97.57	97.58	97.98	97.18	97.24	97.49	96.78	96.31
OM243916	Massilia antarctica CCM 8941T	96.09	97.11	95.86	96.23	96.11	96.11	96.24	96.19	96.51	96.78	96.21	96.58	97.18	95.19	96.29	96.71	95.82	96.15	96.01	95.9	95.79	97.04	96.74	97.66	97.58	97.5	97.59	97.64	97.48	97.79	97.85	97.68	97.58	96.98	97.39	97.79	97.06	97.25	97.59	97.52	97.5	97.52	97.92	97.12	97.17	97.38	96.78	96.11
MN611986	Massilia rubra CCM 8692T	96.08	97.18	95.92	96.23	96.1	96.11	96.24	96.25	96.57	96.78	96.28	96.64	97.18	95.25	96.36	96.71	95.88	96.22	96.07	95.97	95.86	97.04	96.79	97.66	97.58	97.5	97.59	97.64	97.48	97.79	97.85	97.68	97.62	96.98	97.38	97.79	97.05	97.24	97.58	97.52	97.5	97.52	97.92	97.12	97.17	97.43	96.78	96.11
EU808006	Massilia niabensis 5420S-26T	94.68	96.07	95.68	96.04	95.9	96.33	96.26	96.54	96.98	96.76	96.26	95.83	95.54	95.68	95.69	96.57	96.69	97.03	96.91	96.19	96.47	96.84	96.3	95.47	95.91	95.97	95.47	95.69	95.16	95.4	95.55	95.61	95.91	95.98	96.98	96.77	95.66	95.61	96.19	96.19	96.22	95.98	96.26	96.41	95.62	95.76	95.83	95.26
FJ969486	Massilia jejuensis 5317J-18T	95.48	95.92	95.69	95.76	95.76	96.05	95.98	96.12	96.55	96.48	96.03	96.05	96.27	95.95	96.14	96.24	95.84	95.99	95.68	96.2	95.97	96.13	95.74	96.56	96.49	96.53	96.34	96.42	96.12	96.34	96.2	96.56	96.27	95.48	96.42	96.56	96.47	96.27	96.63	96.7	96.55	96.34	96.55	96.13	96.13	96.27	96.2	95.48
EF546777	Massilia brevitalea byr23-80T	94.79	96	94.86	95.11	95.23	95.33	95.09	95.35	95.58	95.51	96	95.09	96.06	94.77	96.44	95.62	95.29	95.92	95.93	95.15	95.79	95.51	95.4	95.98	95.69	96.36	95.45	95.65	96.08	95.79	95.65	96.04	95.45	94.76	95.58	96.11	96.1	95.21	95.84	95.98	95.71	95.65	95.92	95.41	95.42	95.45	95.58	94.54
KJ361504	Massilia eurypsychrophila B528-3T	94.2	97.18	95.03	95.74	95.17	95.24	95.03	95.98	95.59	95.45	95.85	95.8	95.52	94.82	95.7	95.76	95.5	96.22	96.28	94.62	95.78	96.23	96.22	95.81	95.53	96.29	95.53	95.67	95.45	95.67	95.81	95.88	95.74	95.95	96.51	96.65	96.32	95.81	95.81	96.21	96.57	96.02	96.01	96.72	95.95	96.09	94.98	94.77
KM873051	Massilia psychrophila B1555-1T	94.55	96.29	95.68	95.6	95.47	95.89	95.54	96.31	96.1	96.1	95.84	96.32	95.89	94.98	95.4	95.61	95.68	96.22	95.57	95.11	95.5	96.82	95.55	96.04	95.69	95.91	95.55	95.76	95.62	96.04	96.18	96.18	95.97	96.4	97.1	97.03	96.54	96.18	96.25	96.52	96.78	96.82	96.88	97.31	96.61	96.75	95.62	95.27
MN685328	Massilia polaris RP-1-19T	95.32	97.77	96.27	95.99	95.53	96.25	95.53	96.02	95.88	95.81	96.14	96.01	95.95	94.62	96.22	96.01	96.24	96.44	96.36	95.46	96.07	96.71	96.48	96.15	97.17	97.29	96.71	96.71	96.67	96.71	96.57	96.77	96.36	96.3	96.43	97.38	96.18	96.01	96.35	96.18	96.18	96.02	96.36	96.69	96.07	95.82	95.54	95.13
MT950109	Massilia soli R798T	95.92	96.88	97.17	96.93	96.7	96.94	96.49	96.88	97.37	97.17	96.42	96.56	96.49	94.83	96.36	96.41	96.49	96.74	96.43	96.17	96.57	97.84	96.45	96.98	97.24	97.14	97.11	97.37	96.97	97.38	97.31	97.34	97.04	97.38	97.78	98.21	96.99	96.7	97.11	97.1	97.13	97.44	97.64	97.67	97.11	97.17	96.64	96.18
MT514500	Massilia agrisoli MAHUQ-52T	95.86	96.59	97.38	97.32	96.84	97.5	96.78	97.48	97.81	97.53	96.57	96.84	96.3	95.4	96.59	96.79	97.14	97.11	97	97.18	97.36	97.33	96.76	96.63	97.03	97	96.92	97.26	96.75	96.92	97.06	97.24	97.26	96.44	97.74	97.73	96.76	96.49	96.83	96.88	96.81	96.58	96.77	97.31	96.49	96.58	96.71	95.89
Values were calculated using PHYDIT Similarity Analysis.
[truncated: 55 more columns]

## Sheet: Table S3
Table S3 Genome features of strains R1T, R57T, R64T, HSC-15S17T, and FT81WT
Strains	Accession number	Genome size (bp)	Number of contigs	G + C content %*	Number of CDSs with protein	Number of tRNAs	Completeness %*	Contamination %*
Duganella sp. R1T	BPWI00000000	7379680	75	64.2	6445	78	99.59	1.13
Duganella sp. R64T	BPWK00000000	7286907	101	64.3	6351	81	99.92	1.01
Duganella violaceipulchra HSC-15S17T	JAHTGR000000000	7528709	278	64.1	6611	80	99.53	0.75
Duganella sp. R57T	BPWJ00000000	7054976	45	64.7	6179	84	99.97	0.75
Duganella vulcania FT81WT	WWCX00000000	7675978	342	64.2	7056	74	100	1.41
*Calculated based on the genome sequences

## Sheet: Table S4
Table S4 ANIb, AAI, and dDDH values among strains R1T, R57T, R64T, and their related strains
		ANIb %			AAI %			dDDH %
		R1T	R57T	R64T	R1T	R57T	R64T	R1T	R57T	R64T
Duganella sp. R1T	GCF_040369125.1	—	85.885	86.375	—	86.62	87.45	—	32.4	33.5
Duganella sp. R64T	GCA_040364205.1	86.375	89.38	—	87.45	90.52	—	33.5	40.3	—
Duganella violaceipulchra HSC–15S17T	GCF_019166075.1	86.045	89.285	92.705	87.12	90.33	94.21	33.2	40.2	52.7
"Duganella aquatica" FT29WT	GCF_009380215.1	86.045	88.47	89.205	87.52	89.65	90.87	32.8	37.9	39.9
"Duganella aquatica" FT103WT	GCF_009380165.1	86.15	88.71	89.44	87.56	89.92	90.91	33	38.1	40.3
Duganella sp. R57T	GCA_040362985.1	85.885	—	89.38	86.62	—	90.52	32.4	—	40.3
Duganella vulcania FT81WT	GCF_009857655.1	85.805	95.66	89.385	86.62	96.92	90.66	32.8	67.9	40.6
"Duganella aceris" SAP-35T	GCF_011090165.1	84.115	83.675	83.85	84.44	83.52	83.75	29.7	29	29.4
Duganella aquatilis FT26WT	GCF_009674565.1	82.64	82.49	82.43	82.55	81.95	81.87	27.3	26.9	27
Duganella alba FT9WT	GCF_009674495.1	82.52	82.42	82.3	82.44	81.92	81.67	27	26.7	26.6
Duganella radicis KCTC 23382T	GCF_009720825.1	81.605	81.825	81.615	81.69	81.42	81.24	25.7	25.8	25.7
Duganella margarita FT109WT	GCF_009857535.1	81.705	81.54	81.545	81.56	80.99	80.87	25.9	25.8	25.6
Duganella callida DN04T	GCF_004614165.1	81.515	81.655	81.23	81.4	80.94	80.83	26.1	25.9	25.7
Duganella levis CY42WT	GCF_009857605.1	81.36	81.325	81.235	81.69	81.22	81.19	25.6	25.6	25.6
Duganella dendranthematis AF9R3T	GCF_012849375.1	81.45	81.275	81.28	81.81	81.09	81.02	25.6	25.4	25.5
Duganella rivi FT55WT	GCF_009857435.1	81.22	81.185	81.15	82.6	81.98	82.11	25	25.1	24.9
Duganella lactea FT50WT	GCF_009857505.1	81.495	81.585	81.265	81.29	80.95	80.86	25.8	25.7	25.5
Duganella sacchari Sac-22T	GCF_900143065.1	80.98	80.8	80.655	82.26	81.49	81.57	24.8	24.8	24.7
Duganella guangzhouensis FT80WT	GCF_009674535.1	80.775	80.84	80.65	81.06	80.6	80.51	25.1	24.9	25
Duganella flavida FT135WT	GCF_009857445.1	80.905	80.89	80.81	82.21	81.71	81.63	24.6	24.6	24.6
Rugamonas rubra ATCC 43154T	GCF_900114705.1	80.52	80.82	80.59	77.85	77.65	77.76	25.2	25.3	25.1
Rugamonas violacea CCM 8940T	GCF_016461825.1	80.235	80.49	80.09	77.77	77.53	77.58	25.3	25.3	25.2
Rugamonas brunnea LX20WT	GCF_014042345.1	79.94	80.19	79.795	78.69	78.48	78.36	24.7	24.6	24.4
Duganella zoogloeoides ATCC 25935T	GCF_034479515.1	79.865	79.925	79.82	79.63	79.44	79.54	24.5	24.3	24.2
Duganella phyllosphaerae T54T	GCF_001758785.1	79.7	79.815	79.76	79.57	79.34	79.51	24.1	24.1	24.2
Rugamonas fusca FT3ST	GCF_014042365.1	79.755	80.055	79.755	78.51	78.26	78.16	24.3	24.4	24.2
Rugamonas apoptosis LX47WT	GCF_014042355.1	79.37	79.595	79.315	78.38	78.2	78.03	24.4	24.5	24.2
Duganella fentianensis FT93WT	GCF_009857835.1	79.34	79.745	79.61	80.95	81.13	81.08	23.8	24	23.6
Duganella qianjiadongensis CY13WT	GCF_009857915.1	79.2	79.56	79.395	80.72	80.92	81.05	23.6	24	23.6
Duganella danionis CCM 8698T	GCF_042658625.1	79	79.44	79.315	81.02	81.17	81.24	23.5	23.8	23.5
Pairwise ANIb values were averaged to obtain a single representative value for each genome pair.

## Sheet: Table S5
Table S5 All ANIb, AAI, and dDDH values among strains R1T, R57T, R64T, and their related strains
Strains 1	Strains 2	ANIb %	AAI %	dDDH %
"Duganella aceris" SAP-35T	Duganella alba FT9WT	83.1	82.83	27.5
"Duganella aceris" SAP-35T	"Duganella aquatica" FT103WT	83.72	83.88	29
"Duganella aceris" SAP-35T	"Duganella aquatica" FT29WT	83.66	83.85	28.9
"Duganella aceris" SAP-35T	Duganella aquatilis FT26WT	83.235	82.72	27.7
"Duganella aceris" SAP-35T	Duganella callida DN04T	82	81.56	26.2
"Duganella aceris" SAP-35T	Duganella danionis CCM 8698T	78.415	79.79	22.9
"Duganella aceris" SAP-35T	Duganella dendranthematis AF9R3T	81.965	82.11	26.1
"Duganella aceris" SAP-35T	Duganella fentianensis FT93WT	78.675	79.76	23.4
"Duganella aceris" SAP-35T	Duganella flavida FT135WT	81.245	82.62	25.1
"Duganella aceris" SAP-35T	Duganella guangzhouensis FT80WT	81.32	81.43	25.7
"Duganella aceris" SAP-35T	Duganella lactea FT50WT	81.935	81.74	26.4
"Duganella aceris" SAP-35T	Duganella levis CY42WT	81.97	82.2	26.2
"Duganella aceris" SAP-35T	Duganella margarita FT109WT	82.185	82.23	26.4
"Duganella aceris" SAP-35T	Duganella phyllosphaerae T54T	79.71	79.36	24
"Duganella aceris" SAP-35T	Duganella qianjiadongensis CY13WT	78.615	79.53	23.1
"Duganella aceris" SAP-35T	Duganella radicis KCTC 23382T	82.19	82.46	26.4
"Duganella aceris" SAP-35T	Duganella rivi FT55WT	81.61	82.81	25.5
"Duganella aceris" SAP-35T	Duganella sacchari Sac-22T	81.12	82.57	25.1
"Duganella aceris" SAP-35T	Duganella sp. R1T	84.115	84.44	29.7
"Duganella aceris" SAP-35T	Duganella sp. R57T	83.675	83.52	29
"Duganella aceris" SAP-35T	Duganella sp. R64T	83.85	83.75	29.4
"Duganella aceris" SAP-35T	Duganella violaceipulchra HSC–15S17T	83.685	83.68	29.3
"Duganella aceris" SAP-35T	Duganella vulcania FT81WT	83.665	83.63	29.2
"Duganella aceris" SAP-35T	Duganella zoogloeoides ATCC 25935T	79.765	79.46	24.1
"Duganella aceris" SAP-35T	Rugamonas apoptosis LX47WT	79.13	77.95	24
"Duganella aceris" SAP-35T	Rugamonas brunnea LX20WT	79.605	78.16	24.3
"Duganella aceris" SAP-35T	Rugamonas fusca FT3ST	79.475	77.97	24
"Duganella aceris" SAP-35T	Rugamonas rubra ATCC 43154T	80.425	77.44	25.1
"Duganella aceris" SAP-35T	Rugamonas violacea CCM 8940T	80.16	77.48	25.2
Duganella alba FT9WT	"Duganella aquatica" FT103WT	82.37	82.04	26.6
Duganella alba FT9WT	"Duganella aquatica" FT29WT	82.21	81.79	26.4
Duganella alba FT9WT	Duganella aquatilis FT26WT	94.55	96.24	61.4
Duganella alba FT9WT	Duganella callida DN04T	83.7	84.45	28.7
Duganella alba FT9WT	Duganella danionis CCM 8698T	78.295	79.12	22.6
Duganella alba FT9WT	Duganella dendranthematis AF9R3T	87.2	89.02	34.5
Duganella alba FT9WT	Duganella fentianensis FT93WT	78.535	79.11	22.7
Duganella alba FT9WT	Duganella flavida FT135WT	84.08	86.59	28.9
Duganella alba FT9WT	Duganella guangzhouensis FT80WT	84.23	85.52	29.4
Duganella alba FT9WT	Duganella lactea FT50WT	85.095	86.12	31.1
Duganella alba FT9WT	Duganella levis CY42WT	87.41	89.15	35
Duganella alba FT9WT	Duganella margarita FT109WT	87.515	89.23	35.1
Duganella alba FT9WT	Duganella phyllosphaerae T54T	79.495	78.79	23.6
Duganella alba FT9WT	Duganella qianjiadongensis CY13WT	78.51	79.02	22.7
Duganella alba FT9WT	Duganella radicis KCTC 23382T	84.88	86.43	30.7
Duganella alba FT9WT	Duganella rivi FT55WT	84.4	86.89	29.3
Duganella alba FT9WT	Duganella sacchari Sac-22T	83.795	86.23	29
Duganella alba FT9WT	Duganella sp. R1T	82.52	82.44	27
Duganella alba FT9WT	Duganella sp. R57T	82.42	81.92	26.7
Duganella alba FT9WT	Duganella sp. R64T	82.3	81.67	26.6
Duganella alba FT9WT	Duganella violaceipulchra HSC–15S17T	82.22	81.73	26.6
Duganella alba FT9WT	Duganella vulcania FT81WT	82.365	81.86	26.8
Duganella alba FT9WT	Duganella zoogloeoides ATCC 25935T	79.61	78.95	23.8
Duganella alba FT9WT	Rugamonas apoptosis LX47WT	78.505	77.12	23.6
Duganella alba FT9WT	Rugamonas brunnea LX20WT	79.095	77.31	23.7
Duganella alba FT9WT	Rugamonas fusca FT3ST	78.97	77.26	23.5
Duganella alba FT9WT	Rugamonas rubra ATCC 43154T	79.38	76.45	24.1
Duganella alba FT9WT	Rugamonas violacea CCM 8940T	79.175	76.4	24.1
"Duganella aquatica" FT103WT	"Duganella aquatica" FT29WT	94.815	96.25	61.2
"Duganella aquatica" FT103WT	Duganella aquatilis FT26WT	82.47	82.12	26.8
"Duganella aquatica" FT103WT	Duganella callida DN04T	81.375	81.15	25.7
"Duganella aquatica" FT103WT	Duganella danionis CCM 8698T	79.51	81.36	23.7
"Duganella aquatica" FT103WT	Duganella dendranthematis AF9R3T	81.41	81.33	25.5
"Duganella aquatica" FT103WT	Duganella fentianensis FT93WT	79.835	81.24	23.9
"Duganella aquatica" FT103WT	Duganella flavida FT135WT	81.01	81.94	24.7
"Duganella aquatica" FT103WT	Duganella guangzhouensis FT80WT	80.91	80.75	25.1
"Duganella aquatica" FT103WT	Duganella lactea FT50WT	81.405	80.96	25.3
"Duganella aquatica" FT103WT	Duganella levis CY42WT	81.41	81.49	25.5
"Duganella aquatica" FT103WT	Duganella margarita FT109WT	81.635	81.31	25.7
"Duganella aquatica" FT103WT	Duganella phyllosphaerae T54T	79.765	79.46	24
"Duganella aquatica" FT103WT	Duganella qianjiadongensis CY13WT	79.685	81.1	23.9
"Duganella aquatica" FT103WT	Duganella radicis KCTC 23382T	81.82	81.67	25.8
"Duganella aquatica" FT103WT	Duganella rivi FT55WT	81.265	82.21	25
"Duganella aquatica" FT103WT	Duganella sacchari Sac-22T	80.925	81.7	24.7
"Duganella aquatica" FT103WT	Duganella sp. R1T	86.15	87.56	33
"Duganella aquatica" FT103WT	Duganella sp. R57T	88.71	89.92	38.1
"Duganella aquatica" FT103WT	Duganella sp. R64T	89.44	90.91	40.3
"Duganella aquatica" FT103WT	Duganella violaceipulchra HSC–15S17T	88.86	90.32	39.3
"Duganella aquatica" FT103WT	Duganella vulcania FT81WT	88.735	90.02	38.4
"Duganella aquatica" FT103WT	Duganella zoogloeoides ATCC 25935T	79.885	79.67	24.3
"Duganella aquatica" FT103WT	Rugamonas apoptosis LX47WT	79.555	78.41	24.3
"Duganella aquatica" FT103WT	Rugamonas brunnea LX20WT	80.125	78.79	24.5
"Duganella aquatica" FT103WT	Rugamonas fusca FT3ST	79.925	78.52	24.1
"Duganella aquatica" FT103WT	Rugamonas rubra ATCC 43154T	80.505	77.74	24.8
"Duganella aquatica" FT103WT	Rugamonas violacea CCM 8940T	80.25	77.79	24.9
"Duganella aquatica" FT29WT	Duganella aquatilis FT26WT	82.28	81.78	26.7
"Duganella aquatica" FT29WT	Duganella callida DN04T	81.3	81	25.7
"Duganella aquatica" FT29WT	Duganella danionis CCM 8698T	79.515	81.35	23.7
"Duganella aquatica" FT29WT	Duganella dendranthematis AF9R3T	81.295	81.17	25.3
"Duganella aquatica" FT29WT	Duganella fentianensis FT93WT	79.77	81.21	24
"Duganella aquatica" FT29WT	Duganella flavida FT135WT	80.915	81.76	24.6
"Duganella aquatica" FT29WT	Duganella guangzhouensis FT80WT	80.84	80.65	25
"Duganella aquatica" FT29WT	Duganella lactea FT50WT	81.325	80.81	25.4
"Duganella aquatica" FT29WT	Duganella levis CY42WT	81.31	81.24	25.5
"Duganella aquatica" FT29WT	Duganella margarita FT109WT	81.52	81.13	25.6
"Duganella aquatica" FT29WT	Duganella phyllosphaerae T54T	79.62	79.27	24
"Duganella aquatica" FT29WT	Duganella qianjiadongensis CY13WT	79.695	81.15	24
"Duganella aquatica" FT29WT	Duganella radicis KCTC 23382T	81.855	81.62	25.8
"Duganella aquatica" FT29WT	Duganella rivi FT55WT	81.13	82.15	24.8
"Duganella aquatica" FT29WT	Duganella sacchari Sac-22T	80.89	81.65	24.7
"Duganella aquatica" FT29WT	Duganella sp. R1T	86.045	87.52	32.8
"Duganella aquatica" FT29WT	Duganella sp. R57T	88.47	89.65	37.9
"Duganella aquatica" FT29WT	Duganella sp. R64T	89.205	90.87	39.9
"Duganella aquatica" FT29WT	Duganella violaceipulchra HSC–15S17T	88.61	90.28	39.1
"Duganella aquatica" FT29WT	Duganella vulcania FT81WT	88.435	89.58	37.9
"Duganella aquatica" FT29WT	Duganella zoogloeoides ATCC 25935T	79.65	79.43	24.2
"Duganella aquatica" FT29WT	Rugamonas apoptosis LX47WT	79.4	78.22	24
"Duganella aquatica" FT29WT	Rugamonas brunnea LX20WT	79.95	78.6	24.3
"Duganella aquatica" FT29WT	Rugamonas fusca FT3ST	79.79	78.42	23.9
"Duganella aquatica" FT29WT	Rugamonas rubra ATCC 43154T	80.355	77.47	24.8
"Duganella aquatica" FT29WT	Rugamonas violacea CCM 8940T	80.04	77.56	24.7
Duganella aquatilis FT26WT	Duganella callida DN04T	83.815	84.44	28.9
Duganella aquatilis FT26WT	Duganella danionis CCM 8698T	78.34	79.2	22.7
Duganella aquatilis FT26WT	Duganella dendranthematis AF9R3T	87.24	89.01	34.6
Duganella aquatilis FT26WT	Duganella fentianensis FT93WT	78.555	79.11	22.8
Duganella aquatilis FT26WT	Duganella flavida FT135WT	84.02	86.39	29
Duganella aquatilis FT26WT	Duganella guangzhouensis FT80WT	84.165	85.36	29.6
Duganella aquatilis FT26WT	Duganella lactea FT50WT	84.9	85.94	30.9
Duganella aquatilis FT26WT	Duganella levis CY42WT	87.48	89.27	35.3
Duganella aquatilis FT26WT	Duganella margarita FT109WT	87.49	88.95	35.1
Duganella aquatilis FT26WT	Duganella phyllosphaerae T54T	79.475	78.49	23.6
Duganella aquatilis FT26WT	Duganella qianjiadongensis CY13WT	78.55	79.06	22.8
Duganella aquatilis FT26WT	Duganella radicis KCTC 23382T	85	86.49	30.9
Duganella aquatilis FT26WT	Duganella rivi FT55WT	84.465	86.81	29.5
Duganella aquatilis FT26WT	Duganella sacchari Sac-22T	83.875	86.3	28.9
Duganella aquatilis FT26WT	Duganella sp. R1T	82.64	82.55	27.3
Duganella aquatilis FT26WT	Duganella sp. R57T	82.49	81.95	26.9
Duganella aquatilis FT26WT	Duganella sp. R64T	82.43	81.87	27
Duganella aquatilis FT26WT	Duganella violaceipulchra HSC–15S17T	82.235	81.6	26.9
Duganella aquatilis FT26WT	Duganella vulcania FT81WT	82.47	81.81	27
Duganella aquatilis FT26WT	Duganella zoogloeoides ATCC 25935T	79.595	78.74	23.7
Duganella aquatilis FT26WT	Rugamonas apoptosis LX47WT	78.62	77.2	23.7
Duganella aquatilis FT26WT	Rugamonas brunnea LX20WT	79.04	77.36	23.9
Duganella aquatilis FT26WT	Rugamonas fusca FT3ST	78.985	77.31	23.6
Duganella aquatilis FT26WT	Rugamonas rubra ATCC 43154T	79.455	76.43	24.2
Duganella aquatilis FT26WT	Rugamonas violacea CCM 8940T	79.31	76.53	24.3
Duganella callida DN04T	Duganella danionis CCM 8698T	78	78.96	22.5
Duganella callida DN04T	Duganella dendranthematis AF9R3T	82.895	84.09	27.3
Duganella callida DN04T	Duganella fentianensis FT93WT	78.295	79.13	22.7
Duganella callida DN04T	Duganella flavida FT135WT	82.07	84.31	26.3
Duganella callida DN04T	Duganella guangzhouensis FT80WT	82.77	84.28	27.8
Duganella callida DN04T	Duganella lactea FT50WT	82.915	83.64	27.8
Duganella callida DN04T	Duganella levis CY42WT	82.84	84.03	27.5
Duganella callida DN04T	Duganella margarita FT109WT	83.095	83.86	27.7
Duganella callida DN04T	Duganella phyllosphaerae T54T	78.845	78.4	23.1
Duganella callida DN04T	Duganella qianjiadongensis CY13WT	78.175	78.79	22.6
Duganella callida DN04T	Duganella radicis KCTC 23382T	83.405	84.66	28.3
Duganella callida DN04T	Duganella rivi FT55WT	82.565	84.69	26.7
Duganella callida DN04T	Duganella sacchari Sac-22T	82.405	85.09	27
Duganella callida DN04T	Duganella sp. R1T	81.515	81.4	26.1
Duganella callida DN04T	Duganella sp. R57T	81.655	80.94	25.9
Duganella callida DN04T	Duganella sp. R64T	81.23	80.83	25.7
Duganella callida DN04T	Duganella violaceipulchra HSC–15S17T	81.04	80.55	25.6
Duganella callida DN04T	Duganella vulcania FT81WT	81.47	80.96	26
Duganella callida DN04T	Duganella zoogloeoides ATCC 25935T	78.925	78.5	23.1
Duganella callida DN04T	Rugamonas apoptosis LX47WT	78.405	76.84	23.5
Duganella callida DN04T	Rugamonas brunnea LX20WT	78.905	77.03	23.8
Duganella callida DN04T	Rugamonas fusca FT3ST	78.795	76.91	23.5
Duganella callida DN04T	Rugamonas rubra ATCC 43154T	78.995	75.95	23.7
Duganella callida DN04T	Rugamonas violacea CCM 8940T	78.635	76.1	23.6
Duganella danionis CCM 8698T	Duganella dendranthematis AF9R3T	77.785	78.72	22.5
Duganella danionis CCM 8698T	Duganella fentianensis FT93WT	93.7	96.75	56.2
Duganella danionis CCM 8698T	Duganella flavida FT135WT	77.495	79.01	22.1
Duganella danionis CCM 8698T	Duganella guangzhouensis FT80WT	77.675	78.6	22.5
Duganella danionis CCM 8698T	Duganella lactea FT50WT	77.925	78.76	22.2
Duganella danionis CCM 8698T	Duganella levis CY42WT	77.825	78.89	22.4
Duganella danionis CCM 8698T	Duganella margarita FT109WT	77.965	78.88	22.6
Duganella danionis CCM 8698T	Duganella phyllosphaerae T54T	77.06	77.71	22.2
Duganella danionis CCM 8698T	Duganella qianjiadongensis CY13WT	87.615	92.53	34.4
Duganella danionis CCM 8698T	Duganella radicis KCTC 23382T	78.1	79.15	22.7
Duganella danionis CCM 8698T	Duganella rivi FT55WT	77.66	79.2	22.4
Duganella danionis CCM 8698T	Duganella sacchari Sac-22T	77.745	79.08	22.1
Duganella danionis CCM 8698T	Duganella sp. R1T	79	81.02	23.5
Duganella danionis CCM 8698T	Duganella sp. R57T	79.44	81.17	23.8
Duganella danionis CCM 8698T	Duganella sp. R64T	79.315	81.24	23.5
Duganella danionis CCM 8698T	Duganella violaceipulchra HSC–15S17T	79.185	81.05	23.4
Duganella danionis CCM 8698T	Duganella vulcania FT81WT	79.45	81.31	23.8
Duganella danionis CCM 8698T	Duganella zoogloeoides ATCC 25935T	77.24	77.72	22.3
Duganella danionis CCM 8698T	Rugamonas apoptosis LX47WT	77.335	77.18	22.3
Duganella danionis CCM 8698T	Rugamonas brunnea LX20WT	77.55	77.47	22.5
Duganella danionis CCM 8698T	Rugamonas fusca FT3ST	77.415	77.16	22.3
Duganella danionis CCM 8698T	Rugamonas rubra ATCC 43154T	77.145	76.49	22.4
Duganella danionis CCM 8698T	Rugamonas violacea CCM 8940T	77.055	76.75	22.3
Duganella dendranthematis AF9R3T	Duganella fentianensis FT93WT	77.97	78.65	22.7
Duganella dendranthematis AF9R3T	Duganella flavida FT135WT	83.305	85.82	27.8
Duganella dendranthematis AF9R3T	Duganella guangzhouensis FT80WT	83.63	85.24	28.6
Duganella dendranthematis AF9R3T	Duganella lactea FT50WT	84.4	85.78	30
Duganella dendranthematis AF9R3T	Duganella levis CY42WT	93.65	96.03	56.5
Duganella dendranthematis AF9R3T	Duganella margarita FT109WT	93.085	95.69	53.1
Duganella dendranthematis AF9R3T	Duganella phyllosphaerae T54T	78.795	78.35	22.9
Duganella dendranthematis AF9R3T	Duganella qianjiadongensis CY13WT	77.94	78.44	22.6
Duganella dendranthematis AF9R3T	Duganella radicis KCTC 23382T	84.125	85.64	29.3
Duganella dendranthematis AF9R3T	Duganella rivi FT55WT	83.715	86.27	28.3
Duganella dendranthematis AF9R3T	Duganella sacchari Sac-22T	82.98	85.34	27.5
Duganella dendranthematis AF9R3T	Duganella sp. R1T	81.45	81.81	25.6
Duganella dendranthematis AF9R3T	Duganella sp. R57T	81.275	81.09	25.4
Duganella dendranthematis AF9R3T	Duganella sp. R64T	81.28	81.02	25.5
Duganella dendranthematis AF9R3T	Duganella violaceipulchra HSC–15S17T	81.23	81.05	25.4
Duganella dendranthematis AF9R3T	Duganella vulcania FT81WT	81.3	81.31	25.6
Duganella dendranthematis AF9R3T	Duganella zoogloeoides ATCC 25935T	78.965	78.43	23.1
Duganella dendranthematis AF9R3T	Rugamonas apoptosis LX47WT	77.92	76.9	23.1
Duganella dendranthematis AF9R3T	Rugamonas brunnea LX20WT	78.2	76.96	23.1
Duganella dendranthematis AF9R3T	Rugamonas fusca FT3ST	78.17	76.91	23
Duganella dendranthematis AF9R3T	Rugamonas rubra ATCC 43154T	78.55	76	23.4
Duganella dendranthematis AF9R3T	Rugamonas violacea CCM 8940T	78.34	76.09	23.4
Duganella fentianensis FT93WT	Duganella flavida FT135WT	77.825	79.1	22.1
Duganella fentianensis FT93WT	Duganella guangzhouensis FT80WT	77.905	78.55	22.6
Duganella fentianensis FT93WT	Duganella lactea FT50WT	78.215	78.75	22.4
Duganella fentianensis FT93WT	Duganella levis CY42WT	78	78.71	22.5
Duganella fentianensis FT93WT	Duganella margarita FT109WT	78.2	78.73	22.7
Duganella fentianensis FT93WT	Duganella phyllosphaerae T54T	77.3	77.67	22.3
Duganella fentianensis FT93WT	Duganella qianjiadongensis CY13WT	88.29	92.56	36
Duganella fentianensis FT93WT	Duganella radicis KCTC 23382T	78.37	79.02	22.9
Duganella fentianensis FT93WT	Duganella rivi FT55WT	77.97	79.2	22.3
Duganella fentianensis FT93WT	Duganella sacchari Sac-22T	77.99	79.06	22.4
Duganella fentianensis FT93WT	Duganella sp. R1T	79.34	80.95	23.8
Duganella fentianensis FT93WT	Duganella sp. R57T	79.745	81.13	24
Duganella fentianensis FT93WT	Duganella sp. R64T	79.61	81.08	23.6
Duganella fentianensis FT93WT	Duganella violaceipulchra HSC–15S17T	79.525	80.86	23.6
Duganella fentianensis FT93WT	Duganella vulcania FT81WT	79.655	81.16	24.1
Duganella fentianensis FT93WT	Duganella zoogloeoides ATCC 25935T	77.48	77.74	22.5
Duganella fentianensis FT93WT	Rugamonas apoptosis LX47WT	77.625	77.04	22.5
Duganella fentianensis FT93WT	Rugamonas brunnea LX20WT	77.82	77.37	22.5
Duganella fentianensis FT93WT	Rugamonas fusca FT3ST	77.665	77.05	22.4
Duganella fentianensis FT93WT	Rugamonas rubra ATCC 43154T	77.44	76.31	22.5
Duganella fentianensis FT93WT	Rugamonas violacea CCM 8940T	77.385	76.62	22.5
Duganella flavida FT135WT	Duganella guangzhouensis FT80WT	82.96	85.58	27.3
Duganella flavida FT135WT	Duganella lactea FT50WT	82.955	85.09	27.4
Duganella flavida FT135WT	Duganella levis CY42WT	83.47	86.06	28.2
Duganella flavida FT135WT	Duganella margarita FT109WT	83.495	85.91	28.1
Duganella flavida FT135WT	Duganella phyllosphaerae T54T	78.065	78.63	22.3
Duganella flavida FT135WT	Duganella qianjiadongensis CY13WT	77.705	78.87	21.9
Duganella flavida FT135WT	Duganella radicis KCTC 23382T	85.82	89.04	32
Duganella flavida FT135WT	Duganella rivi FT55WT	86.96	90.71	33.8
Duganella flavida FT135WT	Duganella sacchari Sac-22T	83.77	87.29	28.1
Duganella flavida FT135WT	Duganella sp. R1T	80.905	82.21	24.6
Duganella flavida FT135WT	Duganella sp. R57T	80.89	81.71	24.6
Duganella flavida FT135WT	Duganella sp. R64T	80.81	81.63	24.6
Duganella flavida FT135WT	Duganella violaceipulchra HSC–15S17T	80.685	81.55	24.5
Duganella flavida FT135WT	Duganella vulcania FT81WT	80.8	81.75	24.6
Duganella flavida FT135WT	Duganella zoogloeoides ATCC 25935T	78.3	78.81	22.4
Duganella flavida FT135WT	Rugamonas apoptosis LX47WT	77.385	77.03	22.6
Duganella flavida FT135WT	Rugamonas brunnea LX20WT	77.8	77.21	22.6
Duganella flavida FT135WT	Rugamonas fusca FT3ST	77.67	77.14	22.3
Duganella flavida FT135WT	Rugamonas rubra ATCC 43154T	77.855	76.35	22.4
Duganella flavida FT135WT	Rugamonas violacea CCM 8940T	77.755	76.59	22.5
Duganella guangzhouensis FT80WT	Duganella lactea FT50WT	83.48	84.74	28.7
Duganella guangzhouensis FT80WT	Duganella levis CY42WT	83.72	85.3	28.9
Duganella guangzhouensis FT80WT	Duganella margarita FT109WT	83.87	85.33	29.1
Duganella guangzhouensis FT80WT	Duganella phyllosphaerae T54T	78.25	77.77	22.6
Duganella guangzhouensis FT80WT	Duganella qianjiadongensis CY13WT	77.79	78.38	22.3
Duganella guangzhouensis FT80WT	Duganella radicis KCTC 23382T	83.795	85.56	29.2
Duganella guangzhouensis FT80WT	Duganella rivi FT55WT	83.13	85.88	27.6
Duganella guangzhouensis FT80WT	Duganella sacchari Sac-22T	82.825	85.4	27.5
Duganella guangzhouensis FT80WT	Duganella sp. R1T	80.775	81.06	25.1
Duganella guangzhouensis FT80WT	Duganella sp. R57T	80.84	80.6	24.9
Duganella guangzhouensis FT80WT	Duganella sp. R64T	80.65	80.51	25
Duganella guangzhouensis FT80WT	Duganella violaceipulchra HSC–15S17T	80.485	80.29	25
Duganella guangzhouensis FT80WT	Duganella vulcania FT81WT	80.83	80.7	25.1
Duganella guangzhouensis FT80WT	Duganella zoogloeoides ATCC 25935T	78.39	77.82	22.7
Duganella guangzhouensis FT80WT	Rugamonas apoptosis LX47WT	77.725	76.45	22.8
Duganella guangzhouensis FT80WT	Rugamonas brunnea LX20WT	78.07	76.67	22.9
Duganella guangzhouensis FT80WT	Rugamonas fusca FT3ST	77.935	76.57	22.8
Duganella guangzhouensis FT80WT	Rugamonas rubra ATCC 43154T	78.21	75.54	23.1
Duganella guangzhouensis FT80WT	Rugamonas violacea CCM 8940T	78	75.59	23.2
Duganella lactea FT50WT	Duganella levis CY42WT	84.43	85.86	30.1
Duganella lactea FT50WT	Duganella margarita FT109WT	84.73	85.82	30.4
Duganella lactea FT50WT	Duganella phyllosphaerae T54T	79.145	78.34	23
Duganella lactea FT50WT	Duganella qianjiadongensis CY13WT	78.11	78.68	22.3
Duganella lactea FT50WT	Duganella radicis KCTC 23382T	84.19	85.53	29.7
Duganella lactea FT50WT	Duganella rivi FT55WT	83.43	85.67	28.1
Duganella lactea FT50WT	Duganella sacchari Sac-22T	82.69	85.14	27.4
Duganella lactea FT50WT	Duganella sp. R1T	81.495	81.29	25.8
Duganella lactea FT50WT	Duganella sp. R57T	81.585	80.95	25.7
Duganella lactea FT50WT	Duganella sp. R64T	81.265	80.86	25.5
Duganella lactea FT50WT	Duganella violaceipulchra HSC–15S17T	81.15	80.54	25.5
Duganella lactea FT50WT	Duganella vulcania FT81WT	81.79	81.24	26
Duganella lactea FT50WT	Duganella zoogloeoides ATCC 25935T	79.23	78.53	23.1
Duganella lactea FT50WT	Rugamonas apoptosis LX47WT	78.405	76.92	23.2
Duganella lactea FT50WT	Rugamonas brunnea LX20WT	78.79	77.16	23.4
Duganella lactea FT50WT	Rugamonas fusca FT3ST	78.635	76.87	23.2
Duganella lactea FT50WT	Rugamonas rubra ATCC 43154T	79.235	76.01	23.8
Duganella lactea FT50WT	Rugamonas violacea CCM 8940T	78.93	76.2	23.7
Duganella levis CY42WT	Duganella margarita FT109WT	93.285	95.5	55
Duganella levis CY42WT	Duganella phyllosphaerae T54T	78.79	78.45	23
Duganella levis CY42WT	Duganella qianjiadongensis CY13WT	78	78.59	22.6
Duganella levis CY42WT	Duganella radicis KCTC 23382T	84.2	85.84	29.6
Duganella levis CY42WT	Duganella rivi FT55WT	83.85	86.53	28.7
Duganella levis CY42WT	Duganella sacchari Sac-22T	83.08	85.6	28
Duganella levis CY42WT	Duganella sp. R1T	81.36	81.69	25.6
Duganella levis CY42WT	Duganella sp. R57T	81.325	81.22	25.6
Duganella levis CY42WT	Duganella sp. R64T	81.235	81.19	25.6
Duganella levis CY42WT	Duganella violaceipulchra HSC–15S17T	81.205	81.15	25.4
Duganella levis CY42WT	Duganella vulcania FT81WT	81.325	81.28	25.8
Duganella levis CY42WT	Duganella zoogloeoides ATCC 25935T	79.04	78.6	23.1
Duganella levis CY42WT	Rugamonas apoptosis LX47WT	77.855	76.77	23
Duganella levis CY42WT	Rugamonas brunnea LX20WT	78.295	77.03	23
Duganella levis CY42WT	Rugamonas fusca FT3ST	78.185	77.02	23
Duganella levis CY42WT	Rugamonas rubra ATCC 43154T	78.425	76.1	23.2
Duganella levis CY42WT	Rugamonas violacea CCM 8940T	78.3	76.06	23.4
Duganella margarita FT109WT	Duganella phyllosphaerae T54T	79.09	78.38	23
Duganella margarita FT109WT	Duganella qianjiadongensis CY13WT	78.115	78.54	22.6
Duganella margarita FT109WT	Duganella radicis KCTC 23382T	84.325	85.75	29.7
Duganella margarita FT109WT	Duganella rivi FT55WT	83.92	86.39	28.6
Duganella margarita FT109WT	Duganella sacchari Sac-22T	83.185	85.56	27.8
Duganella margarita FT109WT	Duganella sp. R1T	81.705	81.56	25.9
Duganella margarita FT109WT	Duganella sp. R57T	81.54	80.99	25.8
Duganella margarita FT109WT	Duganella sp. R64T	81.545	80.87	25.6
Duganella margarita FT109WT	Duganella violaceipulchra HSC–15S17T	81.485	80.96	25.5
Duganella margarita FT109WT	Duganella vulcania FT81WT	81.62	81.05	26
Duganella margarita FT109WT	Duganella zoogloeoides ATCC 25935T	79.21	78.64	23.2
Duganella margarita FT109WT	Rugamonas apoptosis LX47WT	78.13	76.78	23.3
Duganella margarita FT109WT	Rugamonas brunnea LX20WT	78.61	77.13	23.3
Duganella margarita FT109WT	Rugamonas fusca FT3ST	78.52	77.01	23.1
Duganella margarita FT109WT	Rugamonas rubra ATCC 43154T	78.825	75.99	23.4
Duganella margarita FT109WT	Rugamonas violacea CCM 8940T	78.635	76.04	23.5
Duganella phyllosphaerae T54T	Duganella qianjiadongensis CY13WT	77.29	77.52	22.2
Duganella phyllosphaerae T54T	Duganella radicis KCTC 23382T	79.01	78.69	23.2
Duganella phyllosphaerae T54T	Duganella rivi FT55WT	78.29	78.67	22.6
Duganella phyllosphaerae T54T	Duganella sacchari Sac-22T	78.07	78.4	22.5
Duganella phyllosphaerae T54T	Duganella sp. R1T	79.7	79.57	24.1
Duganella phyllosphaerae T54T	Duganella sp. R57T	79.815	79.34	24.1
Duganella phyllosphaerae T54T	Duganella sp. R64T	79.76	79.51	24.2
Duganella phyllosphaerae T54T	Duganella violaceipulchra HSC–15S17T	79.74	79.14	24.1
Duganella phyllosphaerae T54T	Duganella vulcania FT81WT	79.855	79.36	24.3
Duganella phyllosphaerae T54T	Duganella zoogloeoides ATCC 25935T	89.035	92.19	38.3
Duganella phyllosphaerae T54T	Rugamonas apoptosis LX47WT	77.715	76.3	22.8
Duganella phyllosphaerae T54T	Rugamonas brunnea LX20WT	78.115	76.48	23
Duganella phyllosphaerae T54T	Rugamonas fusca FT3ST	77.995	76.42	22.8
Duganella phyllosphaerae T54T	Rugamonas rubra ATCC 43154T	78.355	75.67	23.1
Duganella phyllosphaerae T54T	Rugamonas violacea CCM 8940T	78.175	75.67	23.1
Duganella qianjiadongensis CY13WT	Duganella radicis KCTC 23382T	78.28	78.89	22.7
Duganella qianjiadongensis CY13WT	Duganella rivi FT55WT	77.78	78.95	22.2
Duganella qianjiadongensis CY13WT	Duganella sacchari Sac-22T	77.815	78.89	22.2
Duganella qianjiadongensis CY13WT	Duganella sp. R1T	79.2	80.72	23.6
Duganella qianjiadongensis CY13WT	Duganella sp. R57T	79.56	80.92	24
Duganella qianjiadongensis CY13WT	Duganella sp. R64T	79.395	81.05	23.6
Duganella qianjiadongensis CY13WT	Duganella violaceipulchra HSC–15S17T	79.335	80.8	23.5
Duganella qianjiadongensis CY13WT	Duganella vulcania FT81WT	79.645	81.12	24.1
Duganella qianjiadongensis CY13WT	Duganella zoogloeoides ATCC 25935T	77.345	77.5	22.3
Duganella qianjiadongensis CY13WT	Rugamonas apoptosis LX47WT	77.505	77.04	22.5
Duganella qianjiadongensis CY13WT	Rugamonas brunnea LX20WT	77.75	77.44	22.5
Duganella qianjiadongensis CY13WT	Rugamonas fusca FT3ST	77.6	77.18	22.4
Duganella qianjiadongensis CY13WT	Rugamonas rubra ATCC 43154T	77.4	76.34	22.6
Duganella qianjiadongensis CY13WT	Rugamonas violacea CCM 8940T	77.305	76.49	22.6
Duganella radicis KCTC 23382T	Duganella rivi FT55WT	86.17	89.39	32.7
Duganella radicis KCTC 23382T	Duganella sacchari Sac-22T	84.17	86.92	29.4
Duganella radicis KCTC 23382T	Duganella sp. R1T	81.605	81.69	25.7
Duganella radicis KCTC 23382T	Duganella sp. R57T	81.825	81.42	25.8
Duganella radicis KCTC 23382T	Duganella sp. R64T	81.615	81.24	25.7
Duganella radicis KCTC 23382T	Duganella violaceipulchra HSC–15S17T	81.55	81.14	25.7
Duganella radicis KCTC 23382T	Duganella vulcania FT81WT	81.71	81.27	26
Duganella radicis KCTC 23382T	Duganella zoogloeoides ATCC 25935T	79.24	78.82	23.2
Duganella radicis KCTC 23382T	Rugamonas apoptosis LX47WT	78.28	76.93	23.5
Duganella radicis KCTC 23382T	Rugamonas brunnea LX20WT	78.8	77.27	23.6
Duganella radicis KCTC 23382T	Rugamonas fusca FT3ST	78.755	77.35	23.3
Duganella radicis KCTC 23382T	Rugamonas rubra ATCC 43154T	78.995	75.93	23.5
Duganella radicis KCTC 23382T	Rugamonas violacea CCM 8940T	78.725	75.97	23.5
Duganella rivi FT55WT	Duganella sacchari Sac-22T	83.755	87.47	28
Duganella rivi FT55WT	Duganella sp. R1T	81.22	82.6	25
Duganella rivi FT55WT	Duganella sp. R57T	81.185	81.98	25.1
Duganella rivi FT55WT	Duganella sp. R64T	81.15	82.11	24.9
Duganella rivi FT55WT	Duganella violaceipulchra HSC–15S17T	81.01	81.84	24.9
Duganella rivi FT55WT	Duganella vulcania FT81WT	81.155	82.06	25.2
Duganella rivi FT55WT	Duganella zoogloeoides ATCC 25935T	78.52	78.98	22.6
Duganella rivi FT55WT	Rugamonas apoptosis LX47WT	77.65	77.25	22.8
Duganella rivi FT55WT	Rugamonas brunnea LX20WT	78.035	77.47	22.9
Duganella rivi FT55WT	Rugamonas fusca FT3ST	77.955	77.38	22.7
Duganella rivi FT55WT	Rugamonas rubra ATCC 43154T	78.07	76.26	22.7
Duganella rivi FT55WT	Rugamonas violacea CCM 8940T	77.855	76.46	22.7
Duganella sacchari Sac-22T	Duganella sp. R1T	80.98	82.26	24.8
Duganella sacchari Sac-22T	Duganella sp. R57T	80.8	81.49	24.8
Duganella sacchari Sac-22T	Duganella sp. R64T	80.655	81.57	24.7
Duganella sacchari Sac-22T	Duganella violaceipulchra HSC–15S17T	80.52	81.54	24.6
Duganella sacchari Sac-22T	Duganella vulcania FT81WT	80.81	81.51	24.9
Duganella sacchari Sac-22T	Duganella zoogloeoides ATCC 25935T	78.1	78.61	22.6
Duganella sacchari Sac-22T	Rugamonas apoptosis LX47WT	77.505	76.93	22.6
Duganella sacchari Sac-22T	Rugamonas brunnea LX20WT	77.84	77.09	22.7
Duganella sacchari Sac-22T	Rugamonas fusca FT3ST	77.71	76.94	22.4
Duganella sacchari Sac-22T	Rugamonas rubra ATCC 43154T	77.735	76.03	22.8
Duganella sacchari Sac-22T	Rugamonas violacea CCM 8940T	77.315	76.07	22.7
Duganella sp. R1T	Duganella sp. R57T	85.885	86.62	32.4
Duganella sp. R1T	Duganella sp. R64T	86.375	87.45	33.5
Duganella sp. R1T	Duganella violaceipulchra HSC–15S17T	86.045	87.12	33.2
Duganella sp. R1T	Duganella vulcania FT81WT	85.805	86.62	32.8
Duganella sp. R1T	Duganella zoogloeoides ATCC 25935T	79.865	79.63	24.5
Duganella sp. R1T	Rugamonas apoptosis LX47WT	79.37	78.38	24.4
Duganella sp. R1T	Rugamonas brunnea LX20WT	79.94	78.69	24.7
Duganella sp. R1T	Rugamonas fusca FT3ST	79.755	78.51	24.3
Duganella sp. R1T	Rugamonas rubra ATCC 43154T	80.52	77.85	25.2
Duganella sp. R1T	Rugamonas violacea CCM 8940T	80.235	77.77	25.3
Duganella sp. R57T	Duganella sp. R64T	89.38	90.52	40.3
Duganella sp. R57T	Duganella violaceipulchra HSC–15S17T	89.285	90.33	40.2
Duganella sp. R57T	Duganella vulcania FT81WT	95.66	96.92	67.9
Duganella sp. R57T	Duganella zoogloeoides ATCC 25935T	79.925	79.44	24.3
Duganella sp. R57T	Rugamonas apoptosis LX47WT	79.595	78.2	24.5
Duganella sp. R57T	Rugamonas brunnea LX20WT	80.19	78.48	24.6
Duganella sp. R57T	Rugamonas fusca FT3ST	80.055	78.26	24.4
Duganella sp. R57T	Rugamonas rubra ATCC 43154T	80.82	77.65	25.3
Duganella sp. R57T	Rugamonas violacea CCM 8940T	80.49	77.53	25.3
Duganella sp. R64T	Duganella violaceipulchra HSC–15S17T	92.705	94.21	52.7
Duganella sp. R64T	Duganella vulcania FT81WT	89.385	90.66	40.6
Duganella sp. R64T	Duganella zoogloeoides ATCC 25935T	79.82	79.54	24.2
Duganella sp. R64T	Rugamonas apoptosis LX47WT	79.315	78.03	24.2
Duganella sp. R64T	Rugamonas brunnea LX20WT	79.795	78.36	24.4
Duganella sp. R64T	Rugamonas fusca FT3ST	79.755	78.16	24.2
Duganella sp. R64T	Rugamonas rubra ATCC 43154T	80.59	77.76	25.1
Duganella sp. R64T	Rugamonas violacea CCM 8940T	80.09	77.58	25.2
Duganella violaceipulchra HSC–15S17T	Duganella vulcania FT81WT	89.255	90.22	40.7
Duganella violaceipulchra HSC–15S17T	Duganella zoogloeoides ATCC 25935T	79.795	79.24	24.4
Duganella violaceipulchra HSC–15S17T	Rugamonas apoptosis LX47WT	79.37	77.89	24.3
Duganella violaceipulchra HSC–15S17T	Rugamonas brunnea LX20WT	79.88	78.25	24.4
Duganella violaceipulchra HSC–15S17T	Rugamonas fusca FT3ST	79.72	78.08	24.1
Duganella violaceipulchra HSC–15S17T	Rugamonas rubra ATCC 43154T	80.56	77.67	25.1
Duganella violaceipulchra HSC–15S17T	Rugamonas violacea CCM 8940T	80.05	77.5	25
Duganella vulcania FT81WT	Duganella zoogloeoides ATCC 25935T	79.86	79.47	24.4
Duganella vulcania FT81WT	Rugamonas apoptosis LX47WT	79.665	78.29	24.6
Duganella vulcania FT81WT	Rugamonas brunnea LX20WT	80.35	78.66	24.9
Duganella vulcania FT81WT	Rugamonas fusca FT3ST	80.1	78.44	24.6
Duganella vulcania FT81WT	Rugamonas rubra ATCC 43154T	80.815	77.64	25.5
Duganella vulcania FT81WT	Rugamonas violacea CCM 8940T	80.56	77.61	25.4
Duganella zoogloeoides ATCC 25935T	Rugamonas apoptosis LX47WT	77.955	76.35	22.8
Duganella zoogloeoides ATCC 25935T	Rugamonas brunnea LX20WT	78.28	76.47	23
Duganella zoogloeoides ATCC 25935T	Rugamonas fusca FT3ST	78.125	76.34	22.9
Duganella zoogloeoides ATCC 25935T	Rugamonas rubra ATCC 43154T	78.325	75.57	23.3
Duganella zoogloeoides ATCC 25935T	Rugamonas violacea CCM 8940T	78.05	75.56	23.2
Rugamonas apoptosis LX47WT	Rugamonas brunnea LX20WT	89.305	91.99	40
Rugamonas apoptosis LX47WT	Rugamonas fusca FT3ST	89.4	91.98	40.6
Rugamonas apoptosis LX47WT	Rugamonas rubra ATCC 43154T	80.465	79.14	24.9
Rugamonas apoptosis LX47WT	Rugamonas violacea CCM 8940T	80.255	79.05	25
Rugamonas brunnea LX20WT	Rugamonas fusca FT3ST	91.155	93.58	44.5
Rugamonas brunnea LX20WT	Rugamonas rubra ATCC 43154T	81.195	79.45	25.3
Rugamonas brunnea LX20WT	Rugamonas violacea CCM 8940T	80.755	79.49	25.1
Rugamonas fusca FT3ST	Rugamonas rubra ATCC 43154T	80.995	79.23	24.9
Rugamonas fusca FT3ST	Rugamonas violacea CCM 8940T	80.67	79.17	24.9
Rugamonas rubra ATCC 43154T	Rugamonas violacea CCM 8940T	91.25	91.25	44.9
Pairwise ANIb values were averaged to obtain a single representative value for each genome pair.

## Sheet: Table S6
Table S6 Species and genome accession numbers used for phylogenetic tree construction (Fig. 1)
Organism Name	Strains	Accession	Total Sequence Length	GC Percent	CDSs	Protein-coding genes	Notes	CheckM completeness	CheckM contamination
Duganella aceris	SAP-35	GCF_011090165.1	6900429	65	6207	6086	assembly from type material	99.58	1.49
Duganella alba	FT9W	GCF_009674495.1	6451350	64	5968	5800	assembly from type material	99.39	1.13
Duganella aquatilis	FT26W	GCF_009674565.1	6536584	64	6131	5958	assembly from type material	99.01	1.19
Duganella callida	DN04	GCF_004614165.1	6562230	64.5	6028	5859	assembly from type material	98.89	1.27
Duganella dendranthematis	AF9R3	GCF_012849375.1	6532782	62.5	5994	5824	assembly from type material	98.39	0.69
Duganella fentianensis	FT93W	GCF_009857835.1	5095510	61	4530	4383	assembly from type material	99.62	0.08
Duganella flavida	FT135W	GCF_009857445.1	6429780	61	5913	5719	assembly from type material	99.77	0.35
Duganella guangzhouensis	FT80W	GCF_009674535.1	7552663	62.5	6845	6671	assembly from type material	99.45	1.71
Duganella lactea	FT50W	GCF_009857505.1	5925223	63.5	5467	5274	assembly from type material	99.58	0.5
Duganella levis	CY42W	GCF_009857605.1	6742924	62.5	6231	6059	assembly from type material	99.9	0.57
Duganella margarita	FT109W	GCF_009857535.1	6431183	63	5927	5738	assembly from type material	99.52	0.13
Duganella phyllosphaerae	T54	GCF_001758785.1	6183250	63.5	5560	5423	assembly from type material	99.43
Duganella qianjiadongensis	CY13W	GCF_009857915.1	5307629	60.5	4739	4564	assembly from type material	99.62	0.5
Duganella radicis	KCTC 22382	GCF_009720825.1	6994525	63.5	6343	6162	assembly from type material	99.52	1.16
Duganella rivi	FT55W	GCF_009857435.1	6152447	61.5	5562	5410	assembly from type material	99.14
Duganella sacchari	Sac-22	GCF_900143065.1	6675676	61.5	6017	5890	assembly from type material	98.95	0.94
Duganella violaceipulchra	HSC-15S17	GCF_019166075.1	7528709	64	6847	6652	assembly from type material	99.56	0.75
Duganella vulcania	FT81W	GCF_009857655.1	7675978	64	7296	7022	assembly from type material	100	1.41
Duganella zoogloeoides	ATCC 25935	GCF_034479515.1	6321842	63.5	5554	5392	assembly from type material	99.81
Janthinobacterium agaricidamnosum NBRC 102515 = DSM 9628	DSM 9628	GCF_000723165.1	5949001	61	5293	5123	assembly from type material	96.08	4.96
Janthinobacterium fluminis	hw3	GCF_028595325.1	5868506	66	5133	5006	assembly from type material	96.92	3.45
Janthinobacterium kumbetense	GK	GCF_023703445.1	6197538	63	5579	5486	assembly from type material	99.6	5.86
Janthinobacterium lividum	HAMBI_1919	GCF_034424625.1	6762807	62.5	6023	5846	assembly from type material	99.31	8.14
Janthinobacterium psychrotolerans	S3-2	GCF_001677885.1	5844062	63	5397	5212	assembly from type material	98.46	5.92
Janthinobacterium sp. FT58W	FT58W	GCF_009208565.1	5729220	61.5	5190	5011		99.06	5.12
Janthinobacterium sp. FT68W	FT68W	GCF_009208735.1	6373835	63	5880	5688		99.84	5.57
Janthinobacterium tructae	SNU WT1	GCF_006517255.1	6314370	62.5	5633	5478	assembly from type material	99.6	5.36
Janthinobacterium violaceinigrum	FT13W	GCF_009208555.1	6452641	63.5	5876	5703	assembly from type material	99.54	5.86
Massilia agilis	JCM 31605	GCF_024756255.1	5162969	66	4655	4574	assembly from type material	86.01	5.93
Massilia agri	JCM 31661	GCF_024753255.1	5500879	66	5033	4930	assembly from type material	96.02	3.58
Massilia agrisoli	MAHUQ-52	GCF_020831365.1	4677454	63.5	4323	4211	assembly from type material	86.37	5.23
Massilia alkalitolerans DSM 17462	DSM 17462	GCF_000427785.1	6111684	65.5	5565	5403	assembly from type material	98.88	0.72
Massilia antarctica	P8398	GCF_015689335.1	7432405	64	6532	6321	assembly from type material	87.27	12.99
Massilia aquatica	CCM 8693	GCF_011682045.1	7465160	63.5	6823	6652	assembly from type material	86.69	12.11
Massilia arenae	GEM5	GCF_008014745.1	5974536	65	5292	5141	assembly from type material	98.16	3.03
Massilia atriviolacea	SOD	GCF_045016065.1	7425094	65.5	6402	6240	assembly from type material	86.96	13.88
Massilia aurea	JCM 13879	GCF_024753205.1	5436699	63.5	4804	4679	assembly from type material	92.17	3.91
Massilia brevitalea	CGMCC 1.10731	GCF_030711405.1	5953864	64.5	5331	5160		92.72	3.82
Massilia consociata	CCM 7792	GCF_042432755.1	5137505	65.5	4584	4457	assembly from type material	94.26	3.3
Massilia eburnea	JCM 31587	GCF_009720745.1	6042215	62	5815	5678	assembly from type material	85.98	12.73
Massilia endophytica	DM-R-R2A-13	GCF_021165955.1	5387550	64.5	4933	4826	assembly from type material	86.17	6.18
Massilia eurypsychrophila	JCM 30074	GCF_002760655.1	5949316	64	5598	5391	assembly from type material	88.36	9.58
Massilia forsythiae	GN2-R2	GCF_012849555.1	6370297	66.5	5426	5237	assembly from type material	90.04	7.32
Massilia frigida	CCM 8695	GCF_011682175.1	7792306	63.5	6954	6729	assembly from type material	85.82	14.37
Massilia glaciei	B448-2	GCF_003011895.2	6288546	65.5	5723	5491	assembly from type material	80.52	8.19
Massilia glaciei	B448-2	GCF_003011895.1	6284269	65.5	5555	5094	assembly from type material
Massilia haematophila	CCM 7480	GCF_042647645.1	5745471	65.5	5104	4930	assembly from type material	92.04	4.34
Massilia horti	ONC3	GCF_004614195.1	5620653	64	4976	4854	assembly from type material	84.21	9.95
Massilia jejuensis	KACC 12634	GCF_042656795.1	5213363	65	4766	4612	assembly from type material	87.26	3.84
Massilia mucilaginosa	CCM 8733	GCF_011682145.1	7702761	64	7108	6866	assembly from type material	87.35	13.19
Massilia niabensis	KACC 12632	GCF_042655085.1	5722768	64.5	5049	4929	assembly from type material	93.34	3.53
Massilia niastensis DSM 21313	DSM 21313	GCF_000382345.1	6594487	66.5	5996	5777	assembly from type material	99.31	1.18
Massilia norwichensis	LMG 28164	GCF_024753245.1	5844102	65	5264	5132	assembly from type material	91.74	5.98
Massilia oculi	CCUG 43427	GCF_003143515.1	5844653	65.5	5354	5118	assembly from type material	95.31	3.07
Massilia phyllostachyos	G4R7	GCF_021044825.1	5807960	66.5	5155	5035	assembly from type material	96.72	5.4
Massilia pinisoli	JCM 31316	GCF_024753285.1	6509231	66	5749	5635	assembly from type material	89.42	8.96
Massilia polaris	RP-1-19	GCF_012927275.1	4522469	63	4298	4139	assembly from type material	83.76	4.16
Massilia psychrophila	JCM 30813	GCF_002760665.1	4730650	62.5	4487	4255	assembly from type material	83.11	4.96
Massilia puerhi	SJY3	GCF_009861485.1	682092	65.5	598	584	assembly from type material	11.88	0.02
Massilia putida	6NM-7	GCF_001941825.1	7523017	65.5	6723	6484	assembly from type material	90.4	13.09
Massilia rhizosphaerae	NEAU-GH312	GCF_016093545.1	7001290	66	6071	5899	assembly from type material	91.63	10.82
Massilia rubra	CCM 8692	GCF_011682065.1	7572464	64	6855	6671	assembly from type material	86.65	12.75
Massilia soli	R798	GCF_016809835.1	4990115	63.5	4605	4503	assembly from type material	85.63	4.39
Massilia solisilvae	JCM 31607	GCF_024753215.1	5208655	66	4690	4599	assembly from type material	86.11	4.52
Massilia suwonensis	KACC 12635	GCF_042655665.1	5462349	65	4959	4870	assembly from type material	92.66	2.83
Massilia terrae	JCM 31606	GCF_024753145.1	5579048	65.5	4903	4807	assembly from type material	87.23	7.25
Massilia timonae	NEU	GCF_001866515.1	5969261	66	5258	5111		98.52	2.91
Massilia varians	N-3	GCF_027923905.1	5575375	65.5	5044	4841		95.75	3.82
Massilia violaceinigra	B2	GCF_002752675.1	7530059	63.5	6578	6385	assembly from type material	84.83	12.83
Massilia yuzhufengensis	CGMCC 1.12041	GCF_900112225.1	5580237	65.5	5059	4901	assembly from type material	95.38	3.03
Pseudoduganella albidiflava	DSM 17472	GCF_004322755.1	7437157	66	6241	6098	assembly from type material	99.92	1.13
Pseudoduganella armeniaca	ZMN-3	GCF_003028855.1	6337491	66.5	5647	5398	assembly from type material	96.21	1.05
Pseudoduganella buxea	CGMCC 1.15931	GCF_014644155.1	6335967	66	5516	5375	assembly from type material	99.5	0.75
Pseudoduganella danionis	CCM 8698	GCF_042658625.1	5130055	60.5	4517	4402	assembly from type material	99.62	0.33
Pseudoduganella dura	DSM 17513	GCF_009727155.1	6952347	65.5	5980	5805	assembly from type material	99.43	1.07
Pseudoduganella flava	DSM 26639	GCF_009789595.1	6922031	66.5	6028	5887		99.56	1.21
Pseudoduganella ginsengisoli	KCTC 42409	GCF_009720865.1	7031378	61	6172	5991	assembly from type material	98.87	2.01
Pseudoduganella guangdongensis	DS3	GCF_009857475.1	5722793	64	5436	5283	assembly from type material	99.37	0.41
Pseudoduganella lurida	CGMCC 1.10822	GCF_007830455.1	6000972	66.5	5225	5127	assembly from type material	100	1.13
Pseudoduganella lutea	DSM 17473	GCF_004209755.1	7504949	64.5	6389	6170	assembly from type material	98.66	1.7
Pseudoduganella namucuonensis	CGMCC 1.11014	GCF_900116645.1	8489111	66.5	7352	7180	assembly from type material	99.81	1.94
Pseudoduganella plicata	KCTC 12344	GCF_042430165.1	5839177	65	5229	5085	assembly from type material	99.87	0.94
Pseudoduganella rivuli	FT92W	GCF_009674485.1	8169011	62.5	7030	6846	assembly from type material	99.25	3.55
Pseudoduganella umbonata	DSMZ 26121	GCF_005280315.1	7426165	65.5	6300	6130		99.62	2.16
Pseudoduganella violacea	CECT 8897	GCF_014191875.1	6247076	63.5	5597	5487	assembly from type material	99.25	1.23
Pseudoduganella violaceinigra DSM 15887	DSM 15887	GCF_000425385.1	6110349	63	5822	5691	assembly from type material	99.37	1.23
Rugamonas apoptosis	LX47W	GCF_014042355.1	6138229	64.5	5532	5370	assembly from type material	100	0.88
Rugamonas brunnea	LX20W	GCF_014042345.1	5766466	65.5	5134	4979	assembly from type material	99.37	0.57
Rugamonas fusca	FT3S	GCF_014042365.1	5924413	65	5349	5174	assembly from type material	99.37	1.58
Rugamonas rivuli	FT103W	GCF_009380165.1	6836110	64	6164	6025	assembly from type material	100	0.44
Rugamonas rubra	ATCC 43154	GCF_900114705.1	6830503	67	6142	5974	assembly from type material	99.87	0.69
Rugamonas sp. CCM 8940	CCM 8940	GCF_016461825.1	6927337	66.5	6044	5862		100	1.7
Rugamonas sp. R1(2021)	R1(2021)	GCF_040369125.1	7379680	64	6620	6465		99.62	1.13
Rugamonas sp. R57	R57	GCA_040362985.1	7054976	64.5	6266	6179
Rugamonas sp. R64	R64	GCA_040364205.1	7286907	64.5	6435	6351
Oxalobacter formigenes	OxB	GCF_027158485.1	2407303	49.5	2256	2181	assembly from type material	95.42	0.96

## Sheet: Table S7
Table S7 GenoMaple-based prediction of functional modules in strains R1T, R57T, R64T, HSC-15S17T, and FT81WT
		Module completion ratio %
Module ID	Pathway	R1T	R64T	HSC-15S17T	R57T	FT81WT
M00001	Glycolysis Embden-Meyerhof pathway, glucose => pyruvate	90	90	90	90	70
M00002	Glycolysis, core module involving three-carbon compounds	100	100	100	100	83.3
M00003	Gluconeogenesis, oxaloacetate => fructose-6P	100	100	100	100	75
M00307	Pyruvate oxidation, pyruvate => acetyl-CoA	100	100	100	100	100
M00009	Citrate cycle TCA cycle, Krebs cycle	100	100	100	100	75
M00010	Citrate cycle, first carbon oxidation, oxaloacetate => 2-oxoglutarate	100	100	100	100	100
M00011	Citrate cycle, second carbon oxidation, 2-oxoglutarate => oxaloacetate	100	100	100	100	60
M00004	Pentose phosphate pathway Pentose phosphate cycle	75	75	75	75	62.5
M00006	Pentose phosphate pathway, oxidative phase, glucose 6P => ribulose 5P	33.3	33.3	33.3	33.3	33.3
M00007	Pentose phosphate pathway, non-oxidative phase, fructose 6P => ribose 5P	100	100	100	100	75
M00580	Pentose phosphate pathway, archaea, fructose 6P => ribose 5P	50	50	50	50	50
M00005	PRPP biosynthesis, ribose 5P => PRPP	100	100	100	100	100
M00008	Entner-Doudoroff pathway, glucose-6P => glyceraldehyde-3P + pyruvate	75	75	75	75	50
M00308	Semi-phosphorylative Entner-Doudoroff pathway, gluconate => glycerate-3P	80	60	60	60	25
M00633	Semi-phosphorylative Entner-Doudoroff pathway, gluconate/galactonate => glycerate-3P	0	0	0	0	0
M00309	Non-phosphorylative Entner-Doudoroff pathway, gluconate/galactonate => glycerate	0	0	0	0	0
M00014	Glucuronate pathway uronate pathway	25	25	25	12.5	12.5
M00630	D-Galacturonate degradation fungi, D-galacturonate => glycerol	0	0	0	0	0
M00631	D-Galacturonate degradation bacteria, D-galacturonate => pyruvate + D-glyceraldehyde 3P	80	60	20	60	40
M00061	D-Glucuronate degradation, D-glucuronate => pyruvate + D-glyceraldehyde 3P	40	20	20	20	20
M00081	Pectin degradation	33.3	33.3	33.3	33.3	33.3
M00632	Galactose degradation, Leloir pathway, galactose => alpha-D-glucose-1P	25	50	50	50	50
M00552	D-galactonate degradation, De Ley-Doudoroff pathway, D-galactonate => glycerate-3P	100	100	100	100	80
M00129	Ascorbate biosynthesis, animals, glucose-1P => ascorbate	42.9	42.9	42.9	28.6	28.6
M00114	Ascorbate biosynthesis, plants, glucose-6P => ascorbate	55.6	55.6	44.4	55.6	55.6
M00550	Ascorbate degradation, ascorbate => D-xylulose-5P	0	0	0	0	0
M00854	Glycogen biosynthesis, glucose-1P => glycogen/starch	50	50	50	50	50
M00855	Glycogen degradation, glycogen => glucose-6P	33.3	33.3	33.3	33.3	33.3
M00565	Trehalose biosynthesis, D-glucose 1P => trehalose	0	0	0	0	0
M00549	Nucleotide sugar biosynthesis, glucose => UDP-glucose	100	100	100	100	100
M00554	Nucleotide sugar biosynthesis, galactose => UDP-galactose	0	0	0	0	0
M00761	Undecaprenylphosphate alpha-L-Ara4N biosynthesis, UDP-GlcA => undecaprenyl phosphate alpha-L-Ara4N	25	25	25	25	25
M00012	Glyoxylate cycle	100	100	100	100	80
M00373	Ethylmalonyl pathway	16.7	16.7	16.7	16.7	8.3
M00740	Methylaspartate cycle	45.5	45.5	45.5	45.5	36.4
M00532	Photorespiration	30	30	30	30	10
M00013	Malonate semialdehyde pathway, propanoyl-CoA => acetyl-CoA	40	40	40	40	40
M00741	Propanoyl-CoA metabolism, propanoyl-CoA => succinyl-CoA	0	33.3	33.3	0	0
M00130	Inositol phosphate metabolism, PI=> PIP2 => Ins1,4,5P3 => Ins1,3,4,5P4	0	0	0	0	0
M00131	Inositol phosphate metabolism, Ins1,3,4,5P4 => Ins1,3,4P3 => myo-inositol	25	25	25	25	25
M00132	Inositol phosphate metabolism, Ins1,3,4P3 => phytate	0	0	0	0	0
M00165	Reductive pentose phosphate cycle Calvin cycle	72.7	72.7	72.7	72.7	45.5
M00166	Reductive pentose phosphate cycle, ribulose-5P => glyceraldehyde-3P	50	50	50	50	25
M00167	Reductive pentose phosphate cycle, glyceraldehyde-3P => ribulose-5P	85.7	85.7	85.7	85.7	57.1
M00168	CAM Crassulacean acid metabolism, dark	100	100	100	100	50
M00169	CAM Crassulacean acid metabolism, light	50	50	50	50	50
M00172	C4-dicarboxylic acid cycle, NADP - malic enzyme type	50	50	50	50	50
M00171	C4-dicarboxylic acid cycle, NAD - malic enzyme type	14.3	14.3	14.3	14.3	14.3
M00170	C4-dicarboxylic acid cycle, phosphoenolpyruvate carboxykinase type	25	25	25	25	25
M00173	Reductive citrate cycle Arnon-Buchanan cycle	72.7	72.7	72.7	72.7	45.5
M00376	3-Hydroxypropionate bi-cycle	23.1	23.1	23.1	23.1	7.7
M00375	Hydroxypropionate-hydroxybutylate cycle	7.1	7.1	7.1	7.1	7.1
M00374	Dicarboxylate-hydroxybutyrate cycle	53.8	53.8	53.8	53.8	30.8
M00377	Reductive acetyl-CoA pathway Wood-Ljungdahl pathway	28.6	28.6	28.6	28.6	14.3
M00579	Phosphate acetyltransferase-acetate kinase pathway, acetyl-CoA => acetate	100	100	100	100	100
M00620	Incomplete reductive citrate cycle, acetyl-CoA => oxoglutarate	28.6	28.6	28.6	28.6	0
M00567	Methanogenesis, CO2 => methane	0	0	0	0	0
M00357	Methanogenesis, acetate => methane	33.3	33.3	33.3	33.3	33.3
M00356	Methanogenesis, methanol => methane	0	0	0	0	0
M00563	Methanogenesis, methylamine/dimethylamine/trimethylamine => methane	0	0	0	0	0
M00358	Coenzyme M biosynthesis	0	0	0	0	0
M00608	2-Oxocarboxylic acid chain extension, 2-oxoglutarate => 2-oxoadipate => 2-oxopimelate => 2-oxosuberate	0	0	0	0	0
M00174	Methane oxidation, methanotroph, methane => formaldehyde	0	0	0	0	0
M00346	Formaldehyde assimilation, serine pathway	66.7	66.7	66.7	66.7	44.4
M00345	Formaldehyde assimilation, ribulose monophosphate pathway	33.3	33.3	33.3	33.3	0
M00344	Formaldehyde assimilation, xylulose monophosphate pathway	50	50	50	50	25
M00378	F420 biosynthesis	0	0	0	0	0
M00422	Acetyl-CoA pathway, CO2 => acetyl-CoA	0	0	0	0	0
M00175	Nitrogen fixation, nitrogen => ammonia	0	0	0	0	0
M00531	Assimilatory nitrate reduction, nitrate => ammonia	50	50	50	50	50
M00530	Dissimilatory nitrate reduction, nitrate => ammonia	50	100	100	100	100
M00529	Denitrification, nitrate => nitrogen	0	50	75	75	100
M00528	Nitrification, ammonia => nitrite	0	0	0	0	0
M00804	Complete nitrification, comammox, ammonia => nitrite => nitrate	0	33.3	33.3	33.3	33.3
M00176	Assimilatory sulfate reduction, sulfate => H2S	100	100	100	100	33.3
M00596	Dissimilatory sulfate reduction, sulfate => H2S	33.3	33.3	33.3	33.3	0
M00595	Thiosulfate oxidation by SOX complex, thiosulfate => sulfate	0	100	100	0	0
M00082	Fatty acid biosynthesis, initiation	100	100	100	100	66.7
M00083	Fatty acid biosynthesis, elongation	100	100	100	100	100
M00085	Fatty acid biosynthesis, elongation, mitochondria	0	0	0	0	0
M00415	Fatty acid biosynthesis, elongation, endoplasmic reticulum	0	0	0	0	0
M00086	beta-Oxidation, acyl-CoA synthesis	100	100	100	100	100
M00087	beta-Oxidation	100	100	100	100	100
M00861	beta-Oxidation, peroxisome, VLCFA	0	0	0	0	0
M00101	Cholesterol biosynthesis, squalene 2,3-epoxide => cholesterol	0	0	0	0	0
M00102	Ergocalciferol biosynthesis	0	0	0	0	0
M00103	Cholecalciferol biosynthesis	0	0	0	0	0
M00104	Bile acid biosynthesis, cholesterol => cholate/chenodeoxycholate	8.3	8.3	8.3	8.3	8.3
M00106	Conjugated bile acid biosynthesis, cholate => taurocholate/glycocholate	0	0	0	0	0
M00862	beta-Oxidation, peroxisome, tri/dihydroxycholestanoyl-CoA => choloyl/chenodeoxycholoyl-CoA	0	0	0	0	0
M00107	Steroid hormone biosynthesis, cholesterol => prognenolone => progesterone	50	0	0	0	0
M00108	C21-Steroid hormone biosynthesis, progesterone => corticosterone/aldosterone	0	0	0	0	0
M00109	C21-Steroid hormone biosynthesis, progesterone => cortisol/cortisone	0	0	0	0	0
M00110	C19/C18-Steroid hormone biosynthesis, pregnenolone => androstenedione => estrone	33.3	0	0	0	0
M00088	Ketone body biosynthesis, acetyl-CoA => acetoacetate/3-hydroxybutyrate/acetone	60	60	60	60	60
M00089	Triacylglycerol biosynthesis	60	60	60	60	40
M00098	Acylglycerol degradation	50	50	50	50	50
M00090	Phosphatidylcholine PC biosynthesis, choline => PC	0	0	0	0	0
M00091	Phosphatidylcholine PC biosynthesis, PE => PC	0	0	0	0	0
M00092	Phosphatidylethanolamine PE biosynthesis, ethanolamine => PE	0	0	0	0	0
M00093	Phosphatidylethanolamine PE biosynthesis, PA => PS => PE	100	100	100	100	100
M00094	Ceramide biosynthesis	0	0	0	0	0
M00066	Lactosylceramide biosynthesis	0	0	0	0	0
M00067	Sulfoglycolipids biosynthesis, ceramide/1-alkyl-2-acylglycerol => sulfatide/seminolipid	0	0	0	0	0
M00099	Sphingosine biosynthesis	0	0	0	0	0
M00100	Sphingosine degradation	0	0	0	0	0
M00113	Jasmonic acid biosynthesis	12.5	12.5	12.5	12.5	12.5
M00048	Inosine monophosphate biosynthesis, PRPP + glutamine => IMP	100	100	100	100	87.5
M00049	Adenine ribonucleotide biosynthesis, IMP => ADP,ATP	100	100	100	100	50
M00050	Guanine ribonucleotide biosynthesis IMP => GDP,GTP	100	100	100	100	25
M00546	Purine degradation, xanthine => urea	33.3	33.3	33.3	33.3	33.3
M00051	Uridine monophosphate biosynthesis, glutamine + PRPP => UMP	83.3	83.3	83.3	83.3	60
M00052	Pyrimidine ribonucleotide biosynthesis, UMP => UDP/UTP,CDP/CTP	100	100	100	100	66.7
M00053	Pyrimidine deoxyribonuleotide biosynthesis, CDP/CTP => dCDP/dCTP,dTDP/dTTP	87.5	100	100	100	62.5
M00046	Pyrimidine degradation, uracil => beta-alanine, thymine => 3-aminoisobutanoate	100	100	100	100	100
M00020	Serine biosynthesis, glycerate-3P => serine	100	100	100	100	66.7
M00018	Threonine biosynthesis, aspartate => homoserine => threonine	100	100	100	100	80
M00555	Betaine biosynthesis, choline => betaine	100	50	100	50	50
M00033	Ectoine biosynthesis, aspartate => ectoine	40	40	40	40	20
M00021	Cysteine biosynthesis, serine => cysteine	100	100	100	100	100
M00338	Cysteine biosynthesis, homocysteine + serine => cysteine	100	100	100	100	100
M00609	Cysteine biosynthesis, methionine => cysteine	33.3	33.3	33.3	33.3	16.7
M00017	Methionine biosynthesis, apartate => homoserine => methionine	71.4	71.4	71.4	71.4	57.1
M00034	Methionine salvage pathway	55.6	55.6	55.6	55.6	44.4
M00035	Methionine degradation	75	100	100	100	75
M00368	Ethylene biosynthesis, methionine => ethylene	33.3	33.3	33.3	33.3	0
M00019	Valine/isoleucine biosynthesis, pyruvate => valine / 2-oxobutanoate => isoleucine	100	100	100	100	50
M00535	Isoleucine biosynthesis, pyruvate => 2-oxobutanoate	66.7	66.7	66.7	66.7	33.3
M00570	Isoleucine biosynthesis, threonine => 2-oxobutanoate => isoleucine	100	100	100	100	60
M00432	Leucine biosynthesis, 2-oxoisovalerate => 2-oxoisocaproate	100	100	100	100	66.7
M00036	Leucine degradation, leucine => acetoacetate + acetyl-CoA	83.3	83.3	83.3	83.3	83.3
M00016	Lysine biosynthesis, succinyl-DAP pathway, aspartate => lysine	100	100	100	100	55.6
M00525	Lysine biosynthesis, acetyl-DAP pathway, aspartate => lysine	66.7	66.7	66.7	66.7	55.6
M00526	Lysine biosynthesis, DAP dehydrogenase pathway, aspartate => lysine	83.3	83.3	83.3	83.3	66.7
M00527	Lysine biosynthesis, DAP aminotransferase pathway, aspartate => lysine	85.7	85.7	85.7	85.7	71.4
M00030	Lysine biosynthesis, AAA pathway, 2-oxoglutarate => 2-aminoadipate => lysine	0	0	0	0	0
M00433	Lysine biosynthesis, 2-oxoglutarate => 2-oxoadipate	0	0	0	0	0
M00031	Lysine biosynthesis, mediated by LysW, 2-aminoadipate => lysine	0	0	0	0	0
M00032	Lysine degradation, lysine => saccharopine => acetoacetyl-CoA	28.6	28.6	28.6	28.6	16.7
M00028	Ornithine biosynthesis, glutamate => ornithine	100	80	80	80	50
M00763	Ornithine biosynthesis, mediated by LysW, glutamate => ornithine	0	0	0	0	0
M00844	Arginine biosynthesis, ornithine => arginine	100	100	100	100	66.7
M00845	Arginine biosynthesis, glutamate => acetylcitrulline => arginine	57.1	42.9	42.9	42.9	14.3
M00029	Urea cycle	80	80	80	80	60
M00015	Proline biosynthesis, glutamate => proline	100	100	100	100	100
M00047	Creatine pathway	0	0	0	0	0
M00133	Polyamine biosynthesis, arginine => agmatine => putrescine => spermidine	75	75	75	75	75
M00134	Polyamine biosynthesis, arginine => ornithine => putrescine	50	50	50	50	50
M00135	GABA biosynthesis, eukaryotes, putrescine => GABA	66.7	100	100	100	100
M00136	GABA biosynthesis, prokaryotes, putrescine => GABA	25	0	25	25	25
M00026	Histidine biosynthesis, PRPP => histidine	88.9	88.9	88.9	88.9	62.5
M00045	Histidine degradation, histidine => N-formiminoglutamate => glutamate	100	100	100	100	100
M00022	Shikimate pathway, phosphoenolpyruvate + erythrose-4P => chorismate	100	100	100	100	100
M00023	Tryptophan biosynthesis, chorismate => tryptophan	100	100	100	100	80
M00024	Phenylalanine biosynthesis, chorismate => phenylalanine	100	100	100	100	100
M00025	Tyrosine biosynthesis, chorismate => tyrosine	100	100	100	100	100
M00040	Tyrosine biosynthesis, prephanate => pretyrosine => tyrosine	50	50	50	50	50
M00042	Catecholamine biosynthesis, tyrosine => dopamine => noradrenaline => adrenaline	0	0	25	0	0
M00043	Thyroid hormone biosynthesis, tyrosine => triiodothyronine/thyroxine	0	0	0	0	0
M00044	Tyrosine degradation, tyrosine => homogentisate	60	40	40	40	40
M00533	Homoprotocatechuate degradation, homoprotocatechuate => 2-oxohept-3-enedioate	25	25	0	25	0
M00545	Trans-cinnamate degradation, trans-cinnamate => acetyl-CoA	33.3	33.3	33.3	0	16.7
M00037	Melatonin biosynthesis, tryptophan => serotonin => melatonin	0	0	0	0	0
M00038	Tryptophan metabolism, tryptophan => kynurenine => 2-aminomuconate	28.6	28.6	28.6	28.6	28.6
M00027	GABA gamma-Aminobutyrate shunt	66.7	66.7	100	33.3	33.3
M00369	Cyanogenic glycoside biosynthesis, tyrosine => dhurrin	0	0	0	0	0
M00118	Glutathione biosynthesis, glutamate => glutathione	100	100	100	100	100
M00055	N-glycan precursor biosynthesis	0	0	0	0	0
M00072	N-glycosylation by oligosaccharyltransferase	0	0	0	0	0
M00073	N-glycan precursor trimming	0	0	0	0	0
M00074	N-glycan biosynthesis, high-mannose type	0	0	0	0	0
M00075	N-glycan biosynthesis, complex type	0	0	0	0	0
M00056	O-glycan biosynthesis, mucin type core	0	0	0	0	0
M00065	GPI-anchor biosynthesis, core oligosaccharide	0	0	0	0	0
M00070	Glycosphingolipid biosynthesis, lacto-series, LacCer => Lc4Cer	0	0	0	0	0
M00071	Glycosphingolipid biosynthesis, neolacto-series, LacCer => nLc4Cer	0	0	0	0	0
M00068	Glycosphingolipid biosynthesis, globo-series, LacCer => Gb4Cer	0	0	0	0	0
M00069	Glycosphingolipid biosynthesis, ganglio series, LacCer => GT3	0	0	0	0	0
M00057	Glycosaminoglycan biosynthesis, linkage tetrasaccharide	0	0	0	0	0
M00058	Glycosaminoglycan biosynthesis, chondroitin sulfate backbone	0	0	0	0	0
M00059	Glycosaminoglycan biosynthesis, heparan sulfate backbone	0	0	0	0	0
M00076	Dermatan sulfate degradation	20	20	20	0	0
M00077	Chondroitin sulfate degradation	25	25	25	0	0
M00078	Heparan sulfate degradation	12.5	12.5	12.5	0	0
M00079	Keratan sulfate degradation	25	25	25	25	25
M00060	KDO2-lipid A biosynthesis, Raetz pathway, LpxL-LpxM type	88.9	88.9	88.9	88.9	77.8
M00866	KDO2-lipid A biosynthesis, Raetz pathway, non-LpxL-LpxM type	88.9	88.9	88.9	88.9	77.8
M00867	KDO2-lipid A modification pathway	0	0	0	0	0
M00063	CMP-KDO biosynthesis	100	100	100	100	50
M00064	ADP-L-glycero-D-manno-heptose biosynthesis	80	80	80	80	60
M00127	Thiamine biosynthesis, AIR => thiamine-P/thiamine-2P	80	80	80	80	80
M00125	Riboflavin biosynthesis, GTP => riboflavin/FMN/FAD	100	100	100	100	100
M00124	Pyridoxal biosynthesis, erythrose-4P => pyridoxal-5P	66.7	66.7	66.7	66.7	50
M00115	NAD biosynthesis, aspartate => NAD	100	100	100	100	100
M00810	Nicotine degradation, pyridine pathway, nicotine => 2,6-dihydroxypyridine/succinate semialdehyde	0	0	0	0	0
M00811	Nicotine degradation, pyrrolidine pathway, nicotine => succinate semialdehyde	0	0	0	0	0
M00622	Nicotinate degradation, nicotinate => fumarate	16.7	0	0	0	0
M00119	Pantothenate biosynthesis, valine/L-aspartate => pantothenate	100	100	100	100	60
M00120	Coenzyme A biosynthesis, pantothenate => CoA	100	100	100	100	100
M00572	Pimeloyl-ACP biosynthesis, BioC-BioH pathway, malonyl-ACP => pimeloyl-ACP	83.3	83.3	83.3	83.3	83.3
M00123	Biotin biosynthesis, pimeloyl-ACP/CoA => biotin	100	100	100	100	100
M00573	Biotin biosynthesis, BioI pathway, long-chain-acyl-ACP => pimeloyl-ACP => biotin	80	80	80	80	80
M00577	Biotin biosynthesis, BioW pathway, pimelate => pimeloyl-CoA => biotin	80	80	80	80	80
M00126	Tetrahydrofolate biosynthesis, GTP => THF	100	100	100	100	71.4
M00840	Tetrahydrofolate biosynthesis, mediated by ribA and trpF, GTP => THF	50	50	50	50	50
M00841	Tetrahydrofolate biosynthesis, mediated by PTPS, GTP => THF	66.7	66.7	66.7	66.7	33.3
M00842	Tetrahydrobiopterin biosynthesis, GTP => BH4	66.7	66.7	66.7	66.7	0
M00843	L-threo-Tetrahydrobiopterin biosynthesis, GTP => L-threo-BH4	66.7	66.7	66.7	66.7	0
M00140	C1-unit interconversion, prokaryotes	66.7	66.7	66.7	66.7	0
M00141	C1-unit interconversion, eukaryotes	50	50	50	50	0
M00868	Heme biosynthesis, animals and fungi, glycine => heme	75	75	75	75	62.5
M00121	Heme biosynthesis, plants and bacteria, glutamate => heme	90	90	90	90	80
M00846	Siroheme biosynthesis, glutamate => siroheme	85.7	85.7	85.7	85.7	85.7
M00847	Heme biosynthesis, archaea, siroheme => heme	0	0	0	0	0
M00122	Cobalamin biosynthesis, cobinamide => cobalamin	100	100	100	100	100
M00836	Coenzyme F430 biosynthesis, sirohydrochlorin => coenzyme F430	0	0	0	0	0
M00117	Ubiquinone biosynthesis, prokaryotes, chorismate => ubiquinone	77.8	77.8	77.8	77.8	66.7
M00128	Ubiquinone biosynthesis, eukaryotes, 4-hydroxybenzoate => ubiquinone	16.7	16.7	16.7	16.7	16.7
M00116	Menaquinone biosynthesis, chorismate => menaquinol	33.3	33.3	33.3	33.3	0
M00112	Tocopherol/tocotorienol biosynthesis	0	0	0	0	0
M00095	C5 isoprenoid biosynthesis, mevalonate pathway	14.3	14.3	14.3	14.3	14.3
M00849	C5 isoprenoid biosynthesis, mevalonate pathway, archaea	14.3	14.3	14.3	14.3	14.3
M00096	C5 isoprenoid biosynthesis, non-mevalonate pathway	87.5	87.5	87.5	87.5	75
M00364	C10-C20 isoprenoid biosynthesis, bacteria	50	50	50	50	50
M00365	C10-C20 isoprenoid biosynthesis, archaea	0	0	0	0	0
M00366	C10-C20 isoprenoid biosynthesis, plants	0	0	0	0	0
M00367	C10-C20 isoprenoid biosynthesis, non-plant eukaryotes	0	0	0	0	0
M00097	beta-Carotene biosynthesis, GGAP => beta-carotene	16.7	16.7	16.7	16.7	16.7
M00372	Abscisic acid biosynthesis, beta-carotene => abscisic acid	0	0	0	0	0
M00371	Castasterone biosynthesis, campesterol => castasterone	0	0	0	0	0
M00773	Tylosin biosynthesis, methylmalonyl-CoA + malonyl-CoA => tylactone => tylosin	0	0	0	0	0
M00774	Erythromycin biosynthesis, propanoyl-CoA + methylmalonyl-CoA => deoxyerythronolide B => erythromycin A/B	0	0	0	0	0
M00775	Oleandomycin biosynthesis, malonyl-CoA + methylmalonyl-CoA => 8,8a-deoxyoleandolide => oleandomycin	0	0	0	0	0
M00776	Pikromycin/methymycin biosynthesis, methylmalonyl-CoA + malonyl-CoA => narbonolide/10-deoxymethynolide => pikromycin/methymycin	0	0	0	0	0
M00777	Avermectin biosynthesis, 2-methylbutanoyl-CoA/isobutyryl-CoA => 6,8a-Seco-6,8a-deoxy-5-oxoavermectin 1a/1b aglycone => avermectin A1a/B1a/A1b/B1b	0	0	0	0	0
M00824	9-membered enediyne core biosynthesis, malonyl-CoA => 3-hydroxyhexadeca-4,6,8,10,12,14-hexaenoyl-ACP => 9-membered enediyne core	0	0	0	0	0
M00825	10-membered enediyne core biosynthesis, malonyl-CoA => 3-hydroxyhexadeca-4,6,8,10,12,14-hexaenoyl-ACP => 10-membered enediyne core	0	0	0	0	0
M00826	C-1027 benzoxazolinate moiety biosynthesis, chorismate => benzoxazolinyl-CoA	0	0	0	0	0
M00827	C-1027 beta-amino acid moiety biosynthesis, tyrosine => 3-chloro-4,5-dihydroxy-beta-phenylalanyl-PCP	0	0	0	0	0
M00828	Maduropeptin beta-hydroxy acid moiety biosynthesis, tyrosine => 3-4-hydroxyphenyl-3-oxopropanoyl-PCP	0	0	0	0	0
M00829	3,6-Dimethylsalicylyl-CoA biosynthesis, malonyl-CoA => 6-methylsalicylate => 3,6-dimethylsalicylyl-CoA	0	0	0	0	0
M00830	Neocarzinostatin naphthoate moiety biosynthesis, malonyl-CoA => 2-hydroxy-5-methyl-1-naphthoate => 2-hydroxy-7-methoxy-5-methyl-1-naphthoyl-CoA	0	0	0	0	0
M00831	Kedarcidin 2-hydroxynaphthoate moiety biosynthesis, malonyl-CoA => 3,6,8-trihydroxy-2-naphthoate => 3-hydroxy-7,8-dimethoxy-6-isopropoxy-2-naphthoyl-CoA	0	0	0	0	0
M00832	Kedarcidin 2-aza-3-chloro-beta-tyrosine moiety biosynthesis, azatyrosine => 2-aza-3-chloro-beta-tyrosyl-PCP	0	0	0	0	0
M00834	Calicheamicin orsellinate moiety biosynthesis, malonyl-CoA => orsellinate-ACP => 5-iodo-2,3-dimethoxyorsellinate-ACP	0	0	0	0	0
M00833	Calicheamicin biosynthesis, calicheamicinone => calicheamicin	0	0	0	0	0
M00778	Type II polyketide backbone biosynthesis, acyl-CoA + malonyl-CoA => polyketide	0	0	0	0	0
M00779	Dihydrokalafungin biosynthesis, octaketide => dihydrokalafungin	0	0	0	0	0
M00780	Tetracycline/oxytetracycline biosynthesis, pretetramide => tetracycline/oxytetracycline	0	0	0	0	0
M00823	Chlortetracycline biosynthesis, pretetramide => chlortetracycline	0	0	0	0	0
M00781	Nogalavinone/aklavinone biosynthesis, deoxynogalonate/deoxyaklanonate => nogalavinone/aklavinone	0	0	0	0	0
M00782	Mithramycin biosynthesis, 4-demethylpremithramycinone => mithramycin	0	0	0	0	0
M00783	Tetracenomycin C/8-demethyltetracenomycin C biosynthesis, tetracenomycin F2 => tetracenomycin C/8-demethyltetracenomycin C	0	0	0	0	0
M00784	Elloramycin biosynthesis, 8-demethyltetracenomycin C => elloramycin A	0	0	0	0	0
M00793	dTDP-L-rhamnose biosynthesis	100	100	100	100	100
M00794	dTDP-6-deoxy-D-allose biosynthesis	0	0	0	0	0
M00795	dTDP-beta-L-noviose biosynthesis	0	0	0	0	0
M00796	dTDP-D-mycaminose biosynthesis	0	0	0	0	0
M00797	dTDP-D-desosamine biosynthesis	0	0	0	25	25
M00798	dTDP-L-mycarose biosynthesis	0	0	0	0	0
M00799	dTDP-L-oleandrose biosynthesis	0	0	0	0	0
M00800	dTDP-L-megosamine biosynthesis	0	0	0	20	20
M00801	dTDP-L-olivose biosynthesis	0	0	0	0	0
M00802	dTDP-D-forosamine biosynthesis	0	0	0	0	0
M00803	dTDP-D-angolosamine biosynthesis	0	0	0	25	25
M00672	Penicillin biosynthesis, aminoadipate + cycteine + valine => penicillin	0	0	0	0	0
M00673	Cephamycin C biosynthesis, aminoadipate + cycteine + valine => cephamycin C	0	0	0	0	0
M00675	Carbapenem-3-carboxylate biosynthesis, pyrroline-5-carboxylate + malonyl-CoA => carbapenem-3-carboxylate	0	0	0	0	0
M00736	Nocardicin A biosynthesis, L-pHPG + arginine + serine => nocardicin A	0	0	0	0	0
M00674	Clavaminate biosynthesis, arginine + glyceraldehyde-3P => clavaminate	0	0	0	0	0
M00039	Monolignol biosynthesis, phenylalanine/tyrosine => monolignol	0	10	10	10	10
M00137	Flavanone biosynthesis, phenylalanine => naringenin	0	0	0	0	0
M00138	Flavonoid biosynthesis, naringenin => pelargonidin	0	0	0	0	0
M00661	Paspaline biosynthesis, geranylgeranyl-PP + indoleglycerol phosphate => paspaline	0	0	0	0	0
M00370	Glucosinolate biosynthesis, tryptophan => glucobrassicin	0	0	0	0	0
M00814	Acarbose biosynthesis, sedoheptulopyranose-7P => acarbose	0	0	0	0	0
M00815	Validamycin A biosynthesis, sedoheptulopyranose-7P => validamycin A	0	0	0	0	0
M00786	Fumitremorgin alkaloid biosynthesis, tryptophan + proline => fumitremorgin C/A	0	0	0	0	0
M00789	Rebeccamycin biosynthesis, tryptophan => rebeccamycin	16.7	16.7	16.7	16.7	16.7
M00790	Pyrrolnitrin biosynthesis, tryptophan => pyrrolnitrin	25	25	25	25	25
M00805	Staurosporine biosynthesis, tryptophan => staurosporine	0	0	0	0	0
M00808	Violacein biosynthesis, tryptophan => violacein	0	100	100	100	100
M00835	Pyocyanine biosynthesis, chorismate => pyocyanine	14.3	0	0	14.3	0
M00837	Prodigiosin biosynthesis, L-proline => prodigiosin	0	0	0	0	0
M00838	Undecylprodigiosin biosynthesis, L-proline => undecylprodigiosin	0	0	0	0	0
M00785	Cycloserine biosynthesis, arginine/serine => cycloserine	0	0	0	0	0
M00787	Bacilysin biosynthesis, prephenate => bacilysin	0	0	0	0	0
M00788	Terpentecin biosynthesis, GGAP => terpentecin	0	0	0	0	0
M00819	Pentalenolactone biosynthesis, farnesyl-PP => pentalenolactone	0	0	0	0	0
M00848	Aurachin biosynthesis, anthranilate => aurachin A	0	0	0	0	0
M00538	Toluene degradation, toluene => benzoate	33.3	33.3	33.3	33.3	33.3
M00537	Xylene degradation, xylene => methylbenzoate	33.3	33.3	33.3	33.3	33.3
M00419	Cymene degradation, p-cymene => p-cumate	0	0	0	0	0
M00547	Benzene/toluene degradation, benzene => catechol / toluene => 3-methylcatechol	0	0	0	0	0
M00548	Benzene degradation, benzene => catechol	0	0	0	0	0
M00551	Benzoate degradation, benzoate => catechol / methylbenzoate => methylcatechol	0	0	100	0	0
M00637	Anthranilate degradation, anthranilate => catechol	0	0	0	0	0
M00568	Catechol ortho-cleavage, catechol => 3-oxoadipate	25	25	100	25	25
M00569	Catechol meta-cleavage, catechol => acetyl-CoA / 4-methylcatechol => propanoyl-CoA	40	40	40	14.3	0
M00539	Cumate degradation, p-cumate => 2-oxopent-4-enoate + 2-methylpropanoate	0	0	0	0	0
M00543	Biphenyl degradation, biphenyl => 2-oxopent-4-enoate + benzoate	0	0	0	0	0
M00544	Carbazole degradation, carbazole => 2-oxopent-4-enoate + anthranilate	0	0	0	0	0
M00418	Toluene degradation, anaerobic, toluene => benzoyl-CoA	0	0	0	0	0
M00541	Benzoyl-CoA degradation, benzoyl-CoA => 3-hydroxypimeloyl-CoA	0	0	0	0	0
M00540	Benzoate degradation, cyclohexanecarboxylic acid =>pimeloyl-CoA	0	0	0	0	20
M00534	Naphthalene degradation, naphthalene => salicylate	0	0	0	0	0
M00638	Salicylate degradation, salicylate => gentisate	0	0	0	0	0
M00624	Terephthalate degradation, terephthalate => 3,4-dihydroxybenzoate	0	0	0	0	0
M00623	Phthalate degradation, phthalate => protocatechuate	0	0	0	0	0
M00636	Phthalate degradation, phthalate => protocatechuate	0	0	0	0	0
M00161	Photosystem II	0	0	0	0	0
M00163	Photosystem I	0	0	0	0	0
M00597	Anoxygenic photosystem II	0	0	0	0	0
M00598	Anoxygenic photosystem I	0	0	0	0	0
M00144	NADH:quinone oxidoreductase, prokaryotes	100	100	100	100	58.3
M00145	NADPH:quinone oxidoreductase, chloroplasts and cyanobacteria	0	0	0	0	0
M00142	NADH:ubiquinone oxidoreductase, mitochondria	0	0	0	0	0
M00143	NADH dehydrogenase ubiquinone Fe-S protein/flavoprotein complex, mitochondria	0	0	0	0	0
M00146	NADH dehydrogenase ubiquinone 1 alpha subcomplex	0	0	0	0	0
M00147	NADH dehydrogenase ubiquinone 1 beta subcomplex	0	0	0	0	0
M00149	Succinate dehydrogenase, prokaryotes	100	100	100	100	50
M00150	Fumarate reductase, prokaryotes	0	0	0	0	0
M00148	Succinate dehydrogenase ubiquinone	0	0	0	0	0
M00162	Cytochrome b6f complex	0	0	0	0	0
M00151	Cytochrome bc1 complex respiratory unit	100	100	100	100	66.7
M00152	Cytochrome bc1 complex	30	30	30	30	20
M00154	Cytochrome c oxidase	20	20	20	20	13.3
M00155	Cytochrome c oxidase, prokaryotes	100	100	100	100	66.7
M00153	Cytochrome bd ubiquinol oxidase	100	0	0	66.7	66.7
M00417	Cytochrome o ubiquinol oxidase	100	100	100	100	50
M00416	Cytochrome aa3-600 menaquinol oxidase	0	0	0	0	0
M00156	Cytochrome c oxidase, cbb3-type	100	100	100	100	75
M00157	F-type ATPase, prokaryotes and chloroplasts	100	100	100	100	25
M00158	F-type ATPase, eukaryotes	0	0	0	0	0
M00159	V/A-type ATPase, prokaryotes	0	0	0	0	0
M00160	V-type ATPase, eukaryotes	0	0	0	0	0
M00260	DNA polymerase III complex, bacteria	100	100	100	100	100
M00264	DNA polymerase II complex, archaea	0	0	0	0	0
M00261	DNA polymerase alpha / primase complex	0	0	0	0	0
M00262	DNA polymerase delta complex	0	0	0	0	0
M00263	DNA polymerase epsilon complex	0	0	0	0	0
M00293	DNA polymerase zeta complex	0	0	0	0	0
M00294	DNA polymerase gamma complex	0	0	0	0	0
M00284	Origin recognition complex	0	0	0	0	0
M00285	MCM complex	0	0	0	0	0
M00286	GINS complex	0	0	0	0	0
M00288	RPA complex	0	0	0	0	0
M00289	RF-C complex	0	0	0	0	0
M00424	Shelterin complex	0	0	0	0	0
M00296	BER complex	0	0	0	0	0
M00290	Holo-TFIIH complex	10	10	10	10	10
M00291	MRN complex	0	0	0	0	0
M00292	MRX complex	0	0	0	0	0
M00297	DNA-PK complex	0	0	0	0	0
M00295	BRCA1-associated genome surveillance complex BASC	0	0	0	0	0
M00413	FA core complex	0	0	0	0	0
M00414	Bloom's syndrome complex	0	0	0	0	0
M00183	RNA polymerase, bacteria	100	100	100	100	25
M00184	RNA polymerase, archaea	0	0	0	0	0
M00180	RNA polymerase II, eukaryotes	0	0	0	0	0
M00181	RNA polymerase III, eukaryotes	0	0	0	0	0
M00182	RNA polymerase I, eukaryotes	0	0	0	0	0
M00351	Spliceosome, U1-snRNP	0	0	0	0	0
M00352	Spliceosome, U2-snRNP	0	0	0	0	0
M00354	Spliceosome, U4/U6.U5 tri-snRNP	0	0	0	0	0
M00355	Spliceosome, 35S U5-snRNP	0	0	0	0	0
M00353	Spliceosome, Prp19/CDC5L complex	0	0	0	0	0
M00396	Lsm 2-8 complex	0	0	0	0	0
M00397	Lsm 1-7 complex	0	0	0	0	0
M00398	Sm core complex	0	0	0	0	0
M00399	Cap binding complex	0	0	0	0	0
M00425	H/ACA ribonucleoprotein complex	0	0	0	0	0
M00426	Survival motor neuron SMN complex	0	0	0	0	0
M00427	Nuclear pore complex	0	0	0	0	0
M00428	eIF4F complex	0	0	0	0	0
M00430	Exon junction complex EJC	0	0	0	0	0
M00405	THC complex	0	0	0	0	0
M00406	TREX complex	0	0	0	0	0
M00390	Exosome, archaea	0	0	0	0	0
M00391	Exosome, eukaryotes	0	0	0	0	0
M00392	Ski complex	0	0	0	0	0
M00393	TRAMP complex	0	0	0	0	0
M00394	RNA degradosome	75	75	75	75	75
M00395	Decapping complex	0	0	0	0	0
M90000	Ribosome, prokaryote	62	60.8	63.3	62	3.8
M91000	Ribosome, all	37.7	36.9	38.5	37.7	2.3
M00178	Ribosome, bacteria	94.2	92.3	96.2	94.2	5.8
M00179	Ribosome, archaea	51.7	51.7	53.4	51.7	3.5
M00177	Ribosome, eukaryotes	0	0	0	0	0
M00340	Proteasome, 20S core particle	0	0	0	0	0
M00341	Proteasome, 19S regulatory particle PA700	0	0	0	0	0
M00337	Immunoproteasome	0	0	0	0	0
M00342	Bacterial proteasome	0	0	0	0	0
M00343	Archaeal proteasome	0	0	0	0	0
M00379	SCF-MET30 complex	0	0	0	0	0
M00380	SCF-BTRC complex	0	0	0	0	0
M00381	SCF-SKP2 complex	0	0	0	0	0
M00382	SCF-FBS complex	0	0	0	0	0
M00407	SCF-CDC4 complex	0	0	0	0	0
M00411	SCF-GRR1 complex	0	0	0	0	0
M00383	ECV complex	0	0	0	0	0
M00384	Cul3-SPOP complex	0	0	0	0	0
M00385	Cul4-DDB1-DDB2 complex	0	0	0	0	0
M00386	Cul4-DDB1-CSA complex	0	0	0	0	0
M00387	SCF-FBW7 complex	0	0	0	0	0
M00388	ECS complex	0	0	0	0	0
M00389	APC/C complex	0	0	0	0	0
M00400	p97-Ufd1-Npl4 complex	0	0	0	0	0
M00401	Sec61 complex	0	0	0	0	0
M00402	Translocon-associated protein TRAP complex	0	0	0	0	0
M00403	HRD1/SEL1 ERAD complex	0	0	0	0	0
M00404	COPII complex	0	0	0	0	0
M00408	ESCRT-0 complex	0	0	0	0	0
M00409	ESCRT-I complex	0	0	0	0	0
M00410	ESCRT-II complex	0	0	0	0	0
M00412	ESCRT-III complex	0	0	0	0	0
M00185	Sulfate/thiosulfate transport system	100	100	100	100	100
M00189	Molybdate transport system	100	100	100	100	100
M00423	Molybdate/tungstate transport system	0	0	0	0	0
M00186	Tungstate transport system	0	0	0	0	0
M00438	Nitrate/nitrite transport system	100	100	100	100	100
M00321	Bicarbonate transport system	0	0	0	0	0
M00188	NitT/TauT family transport system	100	100	100	100	100
M00435	Taurine transport system	33.3	0	0	0	0
M00436	Sulfonate transport system	100	100	100	0	100
M00437	Phthalate transport system	0	0	0	0	0
M00190	IronIII transport system	100	100	100	100	100
M00191	Thiamine transport system	0	0	0	0	0
M00299	Spermidine/putrescine transport system	0	0	0	0	0
M00300	Putrescine transport system	100	100	100	100	100
M00193	Putative spermidine/putrescine transport system	0	0	0	0	0
M00301	Mannopine transport system	0	0	0	0	0
M00302	2-Aminoethylphosphonate transport system	0	0	0	0	0
M00208	Glycine betaine/proline transport system	66.7	0	0	33.3	33.3
M00209	Osmoprotectant transport system	66.7	66.7	66.7	66.7	66.7
M00442	Putative hydroxymethylpyrimidine transport system	0	0	0	0	0
M00192	Putative thiamine transport system	0	0	0	0	0
M00194	Maltose/maltodextrin transport system	25	25	25	25	25
M00196	Raffinose/stachyose/melibiose transport system	100	100	100	100	75
M00201	alpha-Glucoside transport system	0	0	0	0	0
M00203	Glucose/arabinose transport system	0	0	0	0	0
M00605	Glucose/mannose transport system	100	100	100	100	100
M00204	Trehalose/maltose transport system	25	25	25	25	25
M00604	Trehalose transport system	0	0	0	0	0
M00205	N-Acetylglucosamine transport system	0	0	0	0	0
M00206	Cellobiose transport system	25	25	25	25	25
M00606	N,N'-Diacetylchitobiose transport system	25	25	25	25	25
M00601	Putative chitobiose transport system	100	100	100	100	100
M00213	L-Arabinose transport system	100	100	100	0	0
M00199	L-Arabinose/lactose transport system	0	0	0	0	0
M00202	Oligogalacturonide transport system	0	0	0	0	0
M00600	alpha-1,4-Digalacturonate transport system	0	0	0	0	0
M00603	Putative aldouronate transport system	0	0	0	0	0
M00214	Methyl-galactoside transport system	0	0	0	0	0
M00215	D-Xylose transport system	100	100	100	100	100
M00619	Xylobiose transport system	0	0	0	0	0
M00216	Multiple sugar transport system	0	0	0	0	0
M00217	D-Allose transport system	0	0	0	0	0
M00218	Fructose transport system	0	0	0	0	0
M00219	AI-2 transport system	0	0	0	0	0
M00220	Rhamnose transport system	0	0	0	0	0
M00212	Ribose transport system	100	100	33.3	33.3	66.7
M00590	Erythritol transport system	0	0	0	0	0
M00591	Putative xylitol transport system	0	0	0	0	0
M00592	Inositol transport system	0	0	0	0	0
M00593	Inositol transport system	0	0	0	0	0
M00599	Inositol-phosphate transport system	0	0	0	0	0
M00197	Putative fructooligosaccharide transport system	25	25	25	25	25
M00607	Glycerol transport system	0	0	0	0	0
M00198	Putative sn-glycerol-phosphate transport system	0	0	0	0	0
M00200	Putative sorbitol/mannitol transport system	25	25	25	25	25
M00602	Arabinosaccharide transport system	25	25	25	25	25
M00669	gamma-Hexachlorocyclohexane transport system	100	100	100	100	100
M00210	Phospholipid transport system	100	100	100	100	80
M00670	Mce transport system	75	75	75	75	75
M00491	Arabinogalactan oligomer/maltooligosaccharide transport system	25	25	25	25	25
M00207	Putative multiple sugar transport system	75	75	100	75	75
M00221	Putative simple sugar transport system	100	100	100	100	100
M00211	Putative ABC transport system	50	50	50	50	50
M00222	Phosphate transport system	100	100	100	100	100
M00223	Phosphonate transport system	100	100	100	100	100
M00225	Lysine/arginine/ornithine transport system	0	0	0	0	0
M00226	Histidine transport system	0	0	0	0	0
M00227	Glutamine transport system	33.3	0	0	0	0
M00229	Arginine transport system	0	0	0	0	0
M00230	Glutamate/aspartate transport system	100	100	25	25	25
M00231	Octopine/nopaline transport system	0	0	0	0	0
M00232	General L-amino acid transport system	0	0	0	0	0
M00233	Glutamate transport system	0	0	0	0	0
M00234	L-Cystine transport system	66.7	66.7	66.7	66.7	66.7
M00585	L-Cystine transport system	0	0	0	0	0
M00235	Arginine/ornithine transport system	0	0	0	0	0
M00587	Arginine/lysine/histidine/glutamine transport system	0	0	0	0	0
M00864	Arginine/lysine/histidine transport system	0	0	0	0	0
M00589	Putative lysine transport system	0	0	0	0	0
M00865	Hydroxyproline transporter system	0	0	0	0	0
M00863	Putative lysine/arginine/ornithine/histidine/octopine transport system	0	0	0	0	0
M00237	Branched-chain amino acid transport system	100	100	100	100	100
M00322	Neutral amino acid transport system	0	0	0	0	0
M00323	Urea transport system	100	100	100	100	100
M00238	D-Methionine transport system	100	100	100	100	66.7
M00228	Aspartate/glutamate/glutamine transport system	0	0	0	0	0
M00586	Putative S-methylcysteine transport system	0	0	0	0	0
M00236	Putative polar amino acid transport system	100	66.7	66.7	66.7	66.7
M00439	Oligopeptide transport system	0	0	0	0	0
M00324	Dipeptide transport system	0	0	0	0	0
M00566	Dipeptide transport system, Firmicutes	0	0	0	0	0
M00739	Cationic peptide transport system	0	0	0	0	0
M00440	Nickel transport system	0	0	0	0	0
M00348	Glutathione transport system	0	0	0	0	0
M00239	Peptides/nickel transport system	100	80	80	80	60
M00349	Microcin C transport system	0	0	0	0	0
M00240	Iron complex transport system	66.7	66.7	66.7	66.7	66.7
M00241	Vitamin B12 transport system	33.3	33.3	33.3	33.3	33.3
M00316	Manganese transport system	0	0	0	0	0
M00242	Zinc transport system	0	0	0	0	0
M00318	Iron/zinc/manganese/copper transport system	0	0	0	0	0
M00317	Manganese/iron transport system	0	0	0	0	0
M00791	Manganese/zinc transport system	0	0	0	0	0
M00792	Manganese/zinc transport system	0	0	0	0	0
M00319	Manganese/zinc/iron transport system	0	0	0	0	0
M00243	Manganese/iron transport system	0	0	0	0	0
M00245	Cobalt/nickel transport system	0	0	100	100	75
M00246	Nickel transport system	0	0	100	100	75
M00581	Biotin transport system	0	0	0	0	0
M00582	Energy-coupling factor transport system	0	0	0	0	0
M00244	Putative zinc/manganese transport system	66.7	66.7	66.7	66.7	66.7
M00247	Putative ABC transport system	33.3	33.3	33.3	33.3	33.3
M00298	Multidrug/hemolysin transport system	0	0	0	0	0
M00249	Capsular polysaccharide transport system	0	0	0	0	0
M00858	Vi polysaccharide transport system	0	0	0	0	0
M00250	Lipopolysaccharide transport system	100	100	100	100	100
M00320	Lipopolysaccharide export system	100	100	100	100	66.7
M00251	Teichoic acid transport system	0	0	0	0	0
M00252	Lipooligosaccharide transport system	0	0	0	0	0
M00253	Sodium transport system	100	100	100	100	100
M00813	Lantibiotic transport system	0	0	0	0	0
M00817	Lantibiotic transport system	0	0	0	0	0
M00762	Copper-processing system	0	0	100	100	100
M00583	Putative peptide transport system	0	0	0	0	0
M00257	Hemin transport system	0	0	0	0	0
M00634	Oleandomycin transport system	0	0	0	0	0
M00747	Bacitracin transport system	0	0	0	0	0
M00314	Bacitracin transport system	0	0	0	0	0
M00731	Bacitracin transport system	0	0	0	0	0
M00732	Cationic antimicrobial peptide transport system	0	0	0	0	0
M00224	Fluoroquinolone transport system	0	0	0	0	0
M00255	Lipoprotein-releasing system	100	100	100	100	100
M00584	Acetoin utilization transport system	0	0	0	0	0
M00259	Heme transport system	0	0	0	0	0
M00256	Cell division transport system	100	100	100	100	100
M00315	Uncharacterized ABC transport system	0	0	0	0	0
M00258	Putative ABC transport system	100	100	100	100	100
M00254	ABC-2 type transport system	100	100	100	100	100
M00635	Tetracycline resistance, TetAB46 transporter	0	0	0	0	0
M00720	Multidrug resistance, efflux pump VexEF-TolC	33.3	33.3	33.3	33.3	33.3
M00821	Multidrug resistance, efflux pump TriABC-TolC	25	25	25	25	25
M00822	Multidrug resistance, efflux pump MexMN-OprM	33.3	33.3	33.3	33.3	33.3
M00706	Multidrug resistance, EfrAB transporter	0	0	0	0	0
M00707	Multidrug resistance, MdlAB/SmdAB transporter	100	100	100	100	100
M00708	Multidrug resistance, PatAB transporter	0	0	0	0	0
M00710	Multidrug resistance, efflux pump EbrAB	0	0	0	0	0
M00711	Multidrug resistance, efflux pump MdtIJ	0	0	0	0	0
M00712	Multidrug resistance, efflux pump YkkCD	0	0	0	0	0
M00265	PTS system, glucose-specific II component	0	0	0	0	0
M00809	PTS system, glucose-specific II component	0	0	0	0	0
M00267	PTS system, N-acetylglucosamine-specific II component	0	0	0	0	0
M00266	PTS system, maltose/glucose-specific II component	0	0	0	0	0
M00806	PTS system, maltose-specific II component	0	0	0	0	0
M00282	PTS system, D-glucosamine-specific II component	0	0	0	0	0
M00269	PTS system, sucrose-specific II component	0	0	0	0	0
M00271	PTS system, beta-glucoside-specific II component	0	0	0	0	0
M00272	PTS system, beta-glucoside arbutin/salicin/cellobiose-specific II component	0	0	0	0	0
M00270	PTS system, trehalose-specific II component	0	0	0	0	0
M00303	PTS system, N-acetylmuramic acid-specific II component	0	0	0	0	0
M00268	PTS system, alpha-glucoside-specific II component	0	0	0	0	0
M00273	PTS system, fructose-specific II component	0	0	0	0	0
M00306	PTS system, fructose-specific II-like component	0	0	0	0	0
M00274	PTS system, mannitol-specific II component	0	0	0	0	0
M00305	PTS system, 2-O-A-mannosyl-D-glycerate-specific II component	0	0	0	0	0
M00281	PTS system, lactose-specific II component	0	0	0	0	0
M00275	PTS system, cellobiose-specific II component	0	0	0	0	0
M00280	PTS system, glucitol/sorbitol-specific II component	0	0	0	0	0
M00279	PTS system, galactitol-specific II component	0	0	0	0	0
M00807	PTS system, galactose-specific II component	0	0	0	0	0
M00276	PTS system, mannose-specific II component	0	0	0	0	0
M00764	PTS system, fructoselysine/glucoselysine-specific II component	0	0	0	0	0
M00304	PTS system, fructose-specific II component	0	0	0	0	0
M00278	PTS system, sorbose-specific II component	0	0	0	0	0
M00277	PTS system, N-acetylgalactosamine-specific II component	0	0	0	0	0
M00287	PTS system, galactosamine-specific II component	0	0	0	0	0
M00610	PTS system, D-glucosaminate-specific II component	0	0	0	0	0
M00283	PTS system, ascorbate-specific II component	33.3	33.3	33.3	33.3	33.3
M00325	alpha-Hemolysin/cyclolysin transport system	100	33.3	66.7	33.3	66.7
M00326	RTX toxin transport system	25	25	50	25	25
M00327	S-Layer protein transport system	0	0	0	0	0
M00328	Hemophore/metalloprotease transport system	100	100	100	100	100
M00329	Multiple protein transport system	0	0	0	0	0
M00330	Adhesin protein transport system	0	0	0	0	0
M00571	AlgE-type Mannuronan C-5-Epimerase transport system	33.3	33.3	33.3	33.3	33.3
M00339	RaxAB-RaxC type I secretion system	33.3	100	100	100	33.3
M00331	Type II general secretion pathway	100	100	100	100	83.3
M00332	Type III secretion system	100	0	88.9	0	88.9
M00333	Type IV secretion system	83.3	100	0	0	0
M00334	Type VI secretion system	92.3	100	100	100	100
M00335	Sec secretion system	88.9	100	100	77.8	77.8
M00336	Twin-arginine translocation Tat system	100	100	100	100	50
M00429	Competence-related DNA transformation transporter	25	25	25	25	25
M00360	Aminoacyl-tRNA biosynthesis, prokaryotes	100	100	100	100	83.3
M00359	Aminoacyl-tRNA biosynthesis, eukaryotes	90	90	90	90	75
M00362	Nucleotide sugar biosynthesis, prokaryotes	71.4	85.7	85.7	85.7	85.7
M00361	Nucleotide sugar biosynthesis, eukaryotes	50	66.7	66.7	66.7	66.7
M00434	PhoR-PhoB phosphate starvation response two-component regulatory system	100	100	100	100	50
M00443	SenX3-RegX3 phosphate starvation response two-component regulatory system	0	0	0	0	0
M00444	PhoQ-PhoP magnesium transport two-component regulatory system	0	0	0	0	0
M00445	EnvZ-OmpR osmotic stress response two-component regulatory system	100	100	100	100	50
M00446	RstB-RstA two-component regulatory system	50	50	50	50	50
M00447	CpxA-CpxR envelope stress response two-component regulatory system	50	50	50	50	50
M00448	CssS-CssR secretion stress response two-component regulatory system	0	0	0	0	0
M00449	CreC-CreB phosphate regulation two-component regulatory system	100	0	0	0	0
M00450	BaeS-BaeR envelope stress response two-component regulatory system	100	100	100	100	100
M00451	BasS-BasR antimicrobial peptide resistance two-component regulatory system	0	0	0	0	0
M00452	CusS-CusR copper tolerance two-component regulatory system	100	100	100	100	100
M00453	QseC-QseB quorum sensing two-component regulatory system	100	100	100	100	100
M00454	KdpD-KdpE potassium transport two-component regulatory system	100	100	100	100	100
M00455	TorS-TorR TMAO respiration two-component regulatory system	0	0	0	0	0
M00456	ArcB-ArcA anoxic redox control two-component regulatory system	0	0	0	0	0
M00457	TctE-TctD tricarboxylic acid transport two-component regulatory system	100	100	100	100	100
M00458	ResE-ResD aerobic and anaerobic respiration two-component regulatory system	0	0	0	0	0
M00459	VicK-VicR cell wall metabolism two-component regulatory system	50	50	50	50	50
M00460	MprB-MprA maintenance of persistent infection two-component regulatory system	50	50	0	50	50
M00461	MtrB-MtrA osmotic stress response two-component regulatory system	0	0	0	0	0
M00462	PrrB-PrrA intracellular multiplication two-component regulatory system	0	0	0	0	0
M00463	TrcS-TrcR two-component regulatory system	0	0	0	0	0
M00464	NrsS-NrsR nickel tolerance two-component regulatory system	0	0	0	0	0
M00465	ManS-ManR manganese homeostasis two-component regulatory system	0	0	0	0	0
M00466	NblS-NblR photosynthesis two-component regulatory system	0	0	0	0	0
M00467	SasA-RpaAB circadian timing mediating two-component regulatory system	0	0	0	0	0
M00468	SaeS-SaeR staphylococcal virulence regulation two-component regulatory system	0	0	0	0	0
M00469	BceS-BceR bacitracin transport two-component regulatory system	0	0	0	0	0
M00470	YxdK-YxdJ antimicrobial peptide response two-component regulatory system	0	0	0	0	0
M00471	NarX-NarL nitrate respiration two-component regulatory system	0	100	100	100	100
M00472	NarQ-NarP nitrate respiration two-component regulatory system	0	0	0	0	0
M00473	UhpB-UhpA hexose phosphates uptake two-component regulatory system	50	50	50	50	50
M00474	RcsC-RcsD-RcsB capsule synthesis two-component regulatory system	0	0	0	0	0
M00475	BarA-UvrY central carbon metabolism two-component regulatory system	50	50	50	50	50
M00476	ComP-ComA competence two-component regulatory system	0	0	0	0	0
M00477	EvgS-EvgA acid and drug tolerance two-component regulatory system	0	0	0	0	0
M00478	DegS-DegU multicellular behavior control two-component regulatory system	50	50	0	50	50
M00479	DesK-DesR membrane lipid fluidity regulation two-component regulatory system	0	100	100	100	100
M00480	VraS-VraR cell-wall peptidoglycan synthesis two-component regulatory system	0	0	0	0	0
M00481	LiaS-LiaR cell wall stress response two-component regulatory system	0	50	50	50	0
M00482	DevS-DevR redox response two-component regulatory system	0	0	0	0	0
M00483	NreB-NreC dissimilatory nitrate/nitrite reduction two-component regulatory system	0	0	0	0	0
M00484	YdfH-YdfI two-component regulatory system	0	0	0	0	0
M00485	KinABCDE-Spo0FA sporulation control two-component regulatory system	0	0	0	0	0
M00486	CitA-CitB citrate fermentation two-component regulatory system	0	0	0	0	0
M00487	CitS-CitT magnesium-citrate transport two-component regulatory system	0	0	0	0	0
M00488	DcuS-DcuR C4-dicarboxylate metabolism two-component regulatory system	0	0	0	0	0
M00489	DctS-DctR C4-dicarboxylate transport two-component regulatory system	0	0	0	0	0
M00490	MalK-MalR malate transport two-component regulatory system	0	0	0	0	0
M00492	LytS-LytR two-component regulatory system	0	50	0	0	0
M00493	AlgZ-AlgR alginate production two-component regulatory system	0	50	100	50	0
M00494	NatK-NatR sodium extrusion two-component regulatory system	0	0	0	0	0
M00495	AgrC-AgrA exoprotein synthesis two-component regulatory system	0	0	0	0	0
M00812	AgrC2-AgrA2 virulence regulation two-component regulatory system	0	0	0	0	0
M00496	ComD-ComE competence two-component regulatory system	0	0	0	0	0
M00497	GlnL-GlnG nitrogen regulation two-component regulatory system	100	100	100	100	100
M00498	NtrY-NtrX nitrogen regulation two-component regulatory system	0	0	0	0	0
M00499	HydH-HydG metal tolerance two-component regulatory system	0	0	0	0	50
M00500	AtoS-AtoC cPHB biosynthesis two-component regulatory system	0	0	0	0	0
M00501	PilS-PilR type 4 fimbriae synthesis two-component regulatory system	100	100	100	100	100
M00502	GlrK-GlrR amino sugar metabolism two-component regulatory system	100	100	100	100	100
M00503	PgtB-PgtA phosphoglycerate transport two-component regulatory system	0	0	0	0	0
M00504	DctB-DctD C4-dicarboxylate transport two-component regulatory system	100	100	100	100	100
M00505	KinB-AlgB alginate production two-component regulatory system	0	0	0	0	0
M00772	HupT-HupR hydrogenase synthesis regulation two-component regulatory system	0	0	0	0	0
M00506	CheA-CheYBV chemotaxis two-component regulatory system	100	100	100	100	100
M00507	ChpA-ChpB/PilGH chemosensory two-component regulatory system	80	80	80	80	60
M00508	PixL-PixGH positive phototaxis two-component regulatory system	0	0	0	0	0
M00509	WspE-WspRF chemosensory two-component regulatory system	100	100	100	100	100
M00510	Cph1-Rcp1 light response two-component regulatory system	0	0	0	0	0
M00511	PleC-PleD cell fate control two-component regulatory system	25	25	25	0	25
M00662	Hk1-Rrp1 glycerol uptake and utilization two-component regulatory system	0	0	0	0	0
M00512	CckA-CtrA/CpdR cell cycle control two-component regulatory system	33.3	33.3	0	0	0
M00513	LuxQN/CqsS-LuxU-LuxO quorum sensing two-component regulatory system	25	25	25	25	25
M00514	TtrS-TtrR tetrathionate respiration two-component regulatory system	50	50	0	50	50
M00515	FlrB-FlrC polar flagellar synthesis two-component regulatory system	0	0	0	0	0
M00516	SLN1-YPD1-SSK1/SKN7 osmosensing two-component regulatory system	0	0	0	0	0
M00517	RpfC-RpfG cell-to-cell signaling two-component regulatory system	0	0	0	0	0
M00518	GlnK-GlnL glutamine utilization two-component regulatory system	0	0	0	0	0
M00519	YesM-YesN two-component regulatory system	50	50	0	0	0
M00520	ChvG-ChvI acidity sensing two-component regulatory system	0	0	0	0	0
M00521	CiaH-CiaR two-component regulatory system	0	0	0	0	0
M00522	SalK-SalR two-component regulatory system	0	0	0	0	0
M00523	RegB-RegA redox response two-component regulatory system	100	100	100	100	50
M00524	FixL-FixJ nitrogen fixation two-component regulatory system	50	50	50	50	50
M00663	SsrA-SsrB two-component regulatory system	0	0	0	0	0
M00653	AauS-AauR acidic amino acids utilization two-component regulatory system	0	0	0	0	0
M00654	ParS-ParR polymyxin-adaptive resistance two-component regulatory system	0	0	0	0	0
M00655	AdeS-AdeR two-component regulatory system	0	100	0	100	100
M00656	VanS-VanR VanB type vancomycin resistance two-component regulatory system	0	0	0	0	0
M00657	VanS-VanR VanE type vancomycin resistance two-component regulatory system	0	0	0	0	0
M00658	VanS-VanR actinomycete type vancomycin resistance two-component regulatory system	0	0	0	0	0
M00716	ArlS-ArlR virulence regulation two-component regulatory system	0	0	0	0	0
M00719	Ihk-Irr virulence regulation two-component regulatory system	0	0	0	0	0
M00733	GraS-GraR cationic antimicrobial peptide transport two-component regulatory system	0	0	0	0	0
M00734	BraS-BraR bacitracin transport two-component regulatory system	0	0	0	0	0
M00770	PfeS-PfeR enterobactin-dependent iron acquisition two-component regulatory system	0	0	0	0	0
M00771	FitF-FitH insecticidal toxin regulation two-component regulatory system	0	0	0	0	0
M00816	NisK-NisR lantibiotic biosynthesis two-component regulatory system	0	0	0	0	0
M00818	FusK-FusR virulence regulation two-component regulatory system	50	0	0	0	0
M00820	SagS-HptB-HsbR swarming activity and biofilm formation two-component regulatory system	100	100	0	100	100
M00839	PdtaS-PdtaR two-component regulatory system	50	50	50	50	50
M00668	Tetracycline resistance, TetA transporter	50	50	50	50	50
M00667	Tetracycline resistance, efflux pump	0	0	0	0	0
M00709	Macrolide resistance, MacAB-TolC transporter	0	0	0	0	0
M00715	Lincosamide resistance, efflux pump LmrB	50	50	50	50	50
M00713	Fluoroquinolone resistance, efflux pump LfrA	0	0	0	0	0
M00737	Bacitracin resistance, VraDE transporter	0	0	0	0	0
M00738	Bacitracin resistance, BceAB transporter	0	0	0	0	0
M00645	Multidrug resistance, efflux pump SmeABC	66.7	66.7	66.7	66.7	66.7
M00646	Multidrug resistance, efflux pump AcrAD-TolC	66.7	66.7	66.7	66.7	66.7
M00647	Multidrug resistance, efflux pump AcrAB-TolC/SmeDEF	100	100	50	100	100
M00648	Multidrug resistance, efflux pump MdtABC	100	100	100	100	100
M00699	Multidrug resistance, efflux pump AmeABC	0	0	0	0	0
M00701	Multidrug resistance, efflux pump EmrAB	100	100	100	100	100
M00765	Multidrug resistance, efflux pump Bmr	0	0	0	0	0
M00767	Multidrug resistance, efflux pump OqxAB	0	0	0	0	0
M00644	Vanadium resistance, efflux pump MexGHI-OpmD	0	0	33.3	0	0
M00717	Multidrug resistance, efflux pump NorA	50	0	0	0	0
M00768	Multidrug resistance, efflux pump GesABC	0	0	0	0	0
M00628	beta-Lactam resistance, AmpC system	75	75	75	75	75
M00742	Aminoglycoside resistance, protease FtsH	100	100	100	100	100
M00743	Aminoglycoside resistance, protease HtpX	100	100	100	100	66.7
M00760	Erythromycin resistance, macrolide 2'-phosphotransferase I MphA	0	0	0	0	0
M00766	Streptomycin resistance, deactivating enzyme StrAB	0	0	0	0	0
M00729	Fluoroquinolone resistance, gyrase-protecting protein Qnr	66.7	66.7	66.7	66.7	33.3
M00721	Cationic antimicrobial peptide CAMP resistance, arnBCADTEF operon	0	0	0	0	0
M00722	Cationic antimicrobial peptide CAMP resistance, ethanolaminephosphotransferase EptA	0	0	0	0	0
M00723	Cationic antimicrobial peptide CAMP resistance, ethanolaminephosphotransferase EptB	0	0	0	0	0
M00724	Cationic antimicrobial peptide CAMP resistance, palmitoyl transferase PagP	0	0	0	0	0
M00727	Cationic antimicrobial peptide CAMP resistance, N-acetylmuramoyl-L-alanine amidase AmiA and AmiC	66.7	66.7	66.7	66.7	66.7
M00728	Cationic antimicrobial peptide CAMP resistance, envelope protein folding and degrading factors DegP and DsbA	66.7	66.7	66.7	66.7	66.7
M00754	Nisin resistance, phage shock protein homolog LiaH	0	33.3	33.3	33.3	0
M00687	MAPK ERK1/2 signaling	0	0	0	0	0
M00688	MAPK JNK signaling	0	0	0	0	0
M00689	MAPK p38 signaling	0	0	0	0	0
M00690	MAPK ERK5 signaling	0	0	0	0	0
M00677	Wnt signaling	0	0	0	0	0
M00682	Notch signaling	0	0	0	0	0
M00678	Hedgehog signaling	0	0	0	0	0
M00679	BMP signaling	0	0	0	0	0
M00680	TGF-beta signaling	0	0	0	0	0
M00681	Activin signaling	0	0	0	0	0
M00683	Hippo signaling	0	0	0	0	0
M00684	JAK-STAT signaling	0	0	0	0	0
M00695	cAMP signaling	33.3	33.3	33.3	33.3	33.3
M00694	cGMP signaling	0	0	0	0	0
M00676	PI3K-Akt signaling	0	0	0	0	0
M00691	DNA damage-induced cell cycle checkpoints	0	0	0	0	0
M00692	Cell cycle - G1/S transition	0	0	0	0	0
M00693	Cell cycle - G2/M transition	0	0	0	0	0
M00685	Apoptotic machinery	0	0	0	0	0
M00686	Toll-like receptor signaling	0	0	0	0	0
M00852	Vibrio cholerae pathogenicity signature, toxin coregulated pilus	0	0	0	0	0
M00850	Vibrio cholerae pathogenicity signature, cholera toxins	0	0	16.7	16.7	0
M00542	EHEC/EPEC pathogenicity signature, T3SS and effectors	0	0	0	0	0
M00363	EHEC pathogenicity signature, Shiga toxin	0	0	0	0	0
M00853	ETEC pathogenicity signature, colonization factors	0	0	0	0	0
M00576	ETEC pathogenicity signature, heat-labile and heat-stable enterotoxins	0	0	0	0	0
M00856	Salmonella enterica pathogenicity signature, typhoid toxin	0	0	0	0	0
M00857	Salmonella enterica pathogenicity signature, Vi antigen	0	0	0	0	0
M00575	Pertussis pathogenicity signature, T1SS	60	20	40	20	40
M00574	Pertussis pathogenicity signature, pertussis toxin	0	0	0	0	0
M00564	Helicobacter pylori pathogenicity signature, cagA pathogenicity island	4.3	4.3	0	0	0
M00859	Bacillus anthracis pathogenicity signature, anthrax toxin	0	0	0	0	0
M00860	Bacillus anthracis pathogenicity signature, polyglutamic acid capsule biosynthesis	0	0	0	0	0
M00851	Carbapenem resistance	0	0	0	0	0
M00625	Methicillin resistance	0	0	0	0	0
M00627	beta-Lactam resistance, Bla system	33.3	33.3	33.3	33.3	33.3
M00745	Imipenem resistance, repression of porin OprD	100	100	100	100	100
M00651	Vancomycin resistance, D-Ala-D-Lac type	14.3	14.3	14.3	14.3	14.3
M00652	Vancomycin resistance, D-Ala-D-Ser type	0	0	0	0	0
M00704	Tetracycline resistance, efflux pump Tet38	50	0	0	0	0
M00725	Cationic antimicrobial peptide CAMP resistance, dltABCD operon	0	0	0	0	0
M00726	Cationic antimicrobial peptide CAMP resistance, lysyl-phosphatidylglycerol L-PG synthase MprF	0	0	0	0	0
M00730	Cationic antimicrobial peptide CAMP resistance, VraFG transporter	0	0	0	0	0
M00744	Cationic antimicrobial peptide CAMP resistance, protease PgtE	0	0	0	0	0
M00718	Multidrug resistance, efflux pump MexAB-OprM	50	50	50	50	50
M00639	Multidrug resistance, efflux pump MexCD-OprJ	0	0	0	0	0
M00641	Multidrug resistance, efflux pump MexEF-OprN	0	0	0	0	0
M00642	Multidrug resistance, efflux pump MexJK-OprM	50	0	0	0	0
M00643	Multidrug resistance, efflux pump MexXY-OprM	0	0	0	0	0
M00769	Multidrug resistance, efflux pump MexPQ-OpmE	33.3	33.3	66.7	33.3	33.3
M00649	Multidrug resistance, efflux pump AdeABC	0	100	0	100	66.7
M00696	Multidrug resistance, efflux pump AcrEF-TolC	0	0	0	0	0
M00697	Multidrug resistance, efflux pump MdtEF-TolC	0	0	0	0	0
M00698	Multidrug resistance, efflux pump BpeEF-OprC	100	100	100	100	100
M00700	Multidrug resistance, efflux pump AbcA	50	0	0	0	0
M00702	Multidrug resistance, efflux pump NorB	50	0	0	0	0
M00714	Multidrug resistance, efflux pump QacA	0	0	0	0	0
M00705	Multidrug resistance, efflux pump MepA	0	0	0	0	0
M00746	Multidrug resistance, repression of porin OmpF	0	0	0	0	0
M00660	Xanthomonas spp. pathogenicity signature, T3SS and effectors	0	0	0	0	0
M00664	Nodulation	25	0	0	0	0
M00611	Oxygenic photosynthesis in plants and cyanobacteria	66.7	66.7	66.7	66.7	41.7
M00612	Anoxygenic photosynthesis in purple bacteria	66.7	66.7	66.7	66.7	41.7
M00613	Anoxygenic photosynthesis in green nonsulfur bacteria	21.4	21.4	21.4	21.4	7.1
M00614	Anoxygenic photosynthesis in green sulfur bacteria	66.7	66.7	66.7	66.7	41.7
M00617	Methanogen	33.3	33.3	33.3	33.3	33.3
M00618	Acetogen	44.4	44.4	44.4	44.4	33.3
M00615	Nitrate assimilation	66.7	66.7	66.7	66.7	66.7
M00616	Sulfate-sulfur assimilation	100	100	100	100	50
Stains: R1T. Duganella sp. R1T; R64T. Duganella sp. R64T; HSC-15S17T. Duganella violaceipulchra HSC-15S17T; R57T. Duganella sp. R57T; FT81WT. Duganella vulcania FT81WT.

## Sheet: Table S8
Table S8 Differences in Genomaple-based prediction of functional modules in strains R1T, R57T, R64T, HSC-15S17T, and FT81WT
		Module completion ratio %						Module completion ratio %
Module ID	Pathway	R1T	R64T	HSC-15S17T		Module ID	Pathway	R57T	FT81WT
M00530	Dissimilatory nitrate reduction, nitrate => ammonia	50	100	100		M00002	Glycolysis, core module involving three-carbon compounds	100	83.3
M00595	Thiosulfate oxidation by SOX complex, thiosulfate => sulfate	0	100	100		M00003	Gluconeogenesis, oxaloacetate => fructose-6P	100	75
M00053	Pyrimidine deoxyribonuleotide biosynthesis, CDP/CTP => dCDP/dCTP,dTDP/dTTP	87.5	100	100		M00009	Citrate cycle TCA cycle, Krebs cycle	100	75
M00555	Betaine biosynthesis, choline => betaine	100	50	100		M00011	Citrate cycle, second carbon oxidation, 2-oxoglutarate => oxaloacetate	100	60
M00035	Methionine degradation	75	100	100		M00007	Pentose phosphate pathway, non-oxidative phase, fructose 6P => ribose 5P	100	75
M00028	Ornithine biosynthesis, glutamate => ornithine	100	80	80		M00552	D-galactonate degradation, De Ley-Doudoroff pathway, D-galactonate => glycerate-3P	100	80
M00135	GABA biosynthesis, eukaryotes, putrescine => GABA	66.7	100	100		M00012	Glyoxylate cycle	100	80
M00027	GABA gamma-Aminobutyrate shunt	66.7	66.7	100		M00168	CAM Crassulacean acid metabolism, dark	100	50
M00808	Violacein biosynthesis, tryptophan => violacein	0	100	100		M00529	Denitrification, nitrate => nitrogen	75	100
M00551	Benzoate degradation, benzoate => catechol / methylbenzoate => methylcatechol	0	0	100		M00176	Assimilatory sulfate reduction, sulfate => H2S	100	33.3
M00568	Catechol ortho-cleavage, catechol => 3-oxoadipate	25	25	100		M00082	Fatty acid biosynthesis, initiation	100	66.7
M00153	Cytochrome bd ubiquinol oxidase	100	0	0		M00048	Inosine monophosphate biosynthesis, PRPP + glutamine => IMP	100	87.5
M00212	Ribose transport system	100	100	33.3		M00049	Adenine ribonucleotide biosynthesis, IMP => ADP,ATP	100	50
M00207	Putative multiple sugar transport system	75	75	100		M00050	Guanine ribonucleotide biosynthesis IMP => GDP,GTP	100	25
M00230	Glutamate/aspartate transport system	100	100	25		M00052	Pyrimidine ribonucleotide biosynthesis, UMP => UDP/UTP,CDP/CTP	100	66.7
M00236	Putative polar amino acid transport system	100	66.7	66.7		M00053	Pyrimidine deoxyribonuleotide biosynthesis, CDP/CTP => dCDP/dCTP,dTDP/dTTP	100	62.5
M00239	Peptides/nickel transport system	100	80	80		M00020	Serine biosynthesis, glycerate-3P => serine	100	66.7
M00245	Cobalt/nickel transport system	0	0	100		M00018	Threonine biosynthesis, aspartate => homoserine => threonine	100	80
M00246	Nickel transport system	0	0	100		M00035	Methionine degradation	100	75
M00762	Copper-processing system	0	0	100		M00019	Valine/isoleucine biosynthesis, pyruvate => valine / 2-oxobutanoate => isoleucine	100	50
M00325	alpha-Hemolysin/cyclolysin transport system	100	33.3	66.7		M00570	Isoleucine biosynthesis, threonine => 2-oxobutanoate => isoleucine	100	60
M00339	RaxAB-RaxC type I secretion system	33.3	100	100		M00432	Leucine biosynthesis, 2-oxoisovalerate => 2-oxoisocaproate	100	66.7
M00332	Type III secretion system	100	0	88.9		M00016	Lysine biosynthesis, succinyl-DAP pathway, aspartate => lysine	100	55.6
M00333	Type IV secretion system	83.3	100	0		M00844	Arginine biosynthesis, ornithine => arginine	100	66.7
M00334	Type VI secretion system	92.3	100	100		M00023	Tryptophan biosynthesis, chorismate => tryptophan	100	80
M00335	Sec secretion system	88.9	100	100		M00063	CMP-KDO biosynthesis	100	50
M00449	CreC-CreB phosphate regulation two-component regulatory system	100	0	0		M00119	Pantothenate biosynthesis, valine/L-aspartate => pantothenate	100	60
M00471	NarX-NarL nitrate respiration two-component regulatory system	0	100	100		M00126	Tetrahydrofolate biosynthesis, GTP => THF	100	71.4
M00479	DesK-DesR membrane lipid fluidity regulation two-component regulatory system	0	100	100		M00144	NADH:quinone oxidoreductase, prokaryotes	100	58.3
M00493	AlgZ-AlgR alginate production two-component regulatory system	0	50	100		M00149	Succinate dehydrogenase, prokaryotes	100	50
M00655	AdeS-AdeR two-component regulatory system	0	100	0		M00151	Cytochrome bc1 complex respiratory unit	100	66.7
M00820	SagS-HptB-HsbR swarming activity and biofilm formation two-component regulatory system	100	100	0		M00155	Cytochrome c oxidase, prokaryotes	100	66.7
M00647	Multidrug resistance, efflux pump AcrAB-TolC/SmeDEF	100	100	50		M00417	Cytochrome o ubiquinol oxidase	100	50
M00649	Multidrug resistance, efflux pump AdeABC	0	100	0		M00156	Cytochrome c oxidase, cbb3-type	100	75
						M00157	F-type ATPase, prokaryotes and chloroplasts	100	25
						M00183	RNA polymerase, bacteria	100	25
						M00436	Sulfonate transport system	0	100
						M00196	Raffinose/stachyose/melibiose transport system	100	75
						M00210	Phospholipid transport system	100	80
						M00238	D-Methionine transport system	100	66.7
						M00245	Cobalt/nickel transport system	100	75
						M00246	Nickel transport system	100	75
						M00320	Lipopolysaccharide export system	100	66.7
						M00339	RaxAB-RaxC type I secretion system	100	33.3
						M00331	Type II general secretion pathway	100	83.3
						M00336	Twin-arginine translocation Tat system	100	50
						M00360	Aminoacyl-tRNA biosynthesis, prokaryotes	100	83.3
						M00434	PhoR-PhoB phosphate starvation response two-component regulatory system	100	50
						M00445	EnvZ-OmpR osmotic stress response two-component regulatory system	100	50
						M00523	RegB-RegA redox response two-component regulatory system	100	50
						M00743	Aminoglycoside resistance, protease HtpX	100	66.7
						M00649	Multidrug resistance, efflux pump AdeABC	100	66.7
						M00616	Sulfate-sulfur assimilation	100	50
Stains: R1T. Duganella sp. R1T; R64T. Duganella sp. R64T; HSC-15S17T. Duganella violaceipulchra HSC-15S17T; R57T. Duganella sp. R57T; FT81WT. Duganella vulcania FT81WT.
Selected from Table S3, pathways that are differentially conserved among isolates and type strains are presented, including those perfectly completed 100% in one or more strains.

## Sheet: Table S9
Table S9 Antibiotic resistance profiles of strains R1T, R57T, R64T, HSC-15S17T, and KACC 21471T
Antibiotic	Conc. (µg/mL)	R1T	R64T	HSC-15S17T	R57T	KACC 21471T
Kanamycin	0.1	+	+	+	+	+
	0.5	+	+	-	+	+
	1	+	+	+	+	+
	5	-	+	-	+	+
	25	-	+	-	-	-
	50	-	-	-	-	-
	100	-	-	-	-	-
Rifampicin	0.1	+	-	+	+	+
	0.5	+	-	-	-	-
	1	-	-	-	-	-
	5	-	-	-	-	-
	25	-	-	-	-	-
	50	-	-	-	-	-
	100	-	-	-	-	-
Ampicillin	0.1	+	+	+	+	+
	0.5	+	+	+	+	+
	1	+	+	+	+	+
	5	+	+	+	+	+
	25	-	+	+	+	+
	50	-	+	+	+	+
	100	-	+	+	+	+
Tetracycline	0.1	+	+	-	+	+
	0.5	-	+	-	+	+
	1	-	-	-	+	+
	5	-	-	-	-	+
	25	-	-	-	-	+
	50	-	-	-	-	-
	100	-	-	-	-	-
Chloramphenicol	0.1	+	+	+	+	+
	0.5	+	+	+	+	+
	1	+	+	+	+	+
	5	+	+	+	+	+
	25	-	-	-	-	-
	50	-	-	-	-	-
	100	-	-	-	-	-
Stains: R1T. Duganella sp. R1T; R64T. Duganella sp. R64T; HSC-15S17T. Duganella violaceipulchra HSC-15S17T; R57T. Duganella sp. R57T; KACC 21471T. Duganella vulcania KACC 21471T.
All data were obtained from this study.
+, positive; -, negative

[truncated: 2 more sheets: Table S10, Table S11]
